# Supplementary material for: Methyl 4-O-benzyl-α-l-rhamno­pyrano­side
Source: Acta Crystallogr Sect E Struct Rep Online. 2014 Apr 16;70(Pt 5):o561–2. doi: 10.1107/S1600536814007922 (PMC4011307; doi:10.1107/S1600536814007922)
Supplement: Supplementary file 1 [file e-70-0o561-sup1.cif]

##############################################################################
#                                                                            #
# This CIF contains the data in a paper accepted for publication in          #
# Acta Crystallographica Section E. It conforms to the requirements of       #
# Notes for Authors for Acta Crystallographica Section E, and has been       #
# peer reviewed under the auspices of the IUCr Commission on Journals.       #
#                                                                            #
# Full details of the Crystallographic Information File format               #
# are given in the paper "The Crystallographic Information File (CIF):       #
# a New Standard Archive File for Crystallography" by S. R. Hall, F. H.      #
# Allen and I. D. Brown [Acta Cryst. (1991), A47, 655-685].                  #
#                                                                            #
# The current version of the core CIF dictionary is obtainable from          #
# ftp://ftp.iucr.org/pub/cif_core.dic.                                       #
#                                                                            #
# Software is freely available for graphical display of the structure(s)     #
# in this CIF. For information consult the CIF software page                 #
# http://www.iucr.org/resources/cif/software.                                #
#                                                                            #
# This file may be used for bona fide research purposes within the           #
# scientific community so long as proper attribution is given to the journal # 
# article from which it was obtained.                                        #
#                                                                            #
##############################################################################
data_I
_audit_creation_method     'Manual editing of cif file from SHELXL'
_database_code_depnum_ccdc_archive     'CCDC 996312'
_chemical_name_systematic
;
Methyl 4-<i>O</i>-benzyl-\a-<i>L</i>-rhamnopyranoside
;
_chemical_name_common     ?
_chemical_formula_moiety     'C14 H20 O5'
_chemical_formula_sum     'C14 H20 O5'
_chemical_formula_iupac     'C14 H20 O5'
_chemical_formula_weight     268.30
_chemical_melting_point     ?
_symmetry_cell_setting     orthorhombic
_symmetry_space_group_name_H-M     'P 21 21 21'
_symmetry_space_group_name_Hall     'P 2ac 2ab'
loop_
    _symmetry_equiv_pos_as_xyz
    'x, y, z'
    '-x+1/2, -y, z+1/2'
    'x+1/2, -y+1/2, -z'
    '-x, y+1/2, -z+1/2'
_cell_length_a     6.53770(10)
_cell_length_b     9.1848(2)
_cell_length_c     23.2699(5)
_cell_angle_alpha     90.00
_cell_angle_beta     90.00
_cell_angle_gamma     90.00
_cell_volume     1397.30(5)
_cell_formula_units_Z     4
_cell_measurement_reflns_used     4263
_cell_measurement_theta_min     3.82
_cell_measurement_theta_max     32.20
_cell_measurement_temperature     293(2)
_exptl_crystal_description     prism
_exptl_crystal_colour     colourless
_exptl_crystal_size_max     0.25
_exptl_crystal_size_mid     0.12
_exptl_crystal_size_min     0.05
_exptl_crystal_density_diffrn     1.275
_exptl_crystal_density_meas     ?
_exptl_crystal_density_method     'not measured'
_exptl_crystal_F_000     576
_exptl_absorpt_coefficient_mu     0.096
_exptl_absorpt_correction_type     multi-scan
_exptl_absorpt_process_details
;
(CrysAlis RED; Oxford Diffraction, 2004)
;
_exptl_absorpt_correction_T_min     0.92085
_exptl_absorpt_correction_T_max     1.00000
_exptl_special_details
;
Spectroscoptic data for the title compound: ^1^H NMR (CDCl~3~, ppm, 298K,
selected ^3^J~H,H~ values are given in parenthesis): H1 4.645(1.55); H2
3.903(3.49); H3 3.877(9.12); H4 3.333(9.52); H5 3.700(6.31); H6 1.352; H7
3.345; H40 4.738; H42,H46 7.355; H43,H45 7.360; H44 7.304; HO2 2.574(3.92);
HO3 2.470(5.31). ^13^C NMR (CDCl~3~, ppm, 298K): C1 100.48; C2 71.20; C3 71.60;
C4 81.77; C5 67.14; C6 18.14; C7 54.97; C40 75.11; C41 138.40; C42,C46 128.06;
C43,C45 128.75; C44 128.12.
NMR experiments were performed on a Bruker Avance III spectrometer operating at
a ^1^H frequency of 700 MHz. The title compound was dissolved in chloroform-d
and ^1^H and ^13^C resonances were referenced to internal TMS (\d = 0.0) and the
solvent resonance (\d = 77.16), respectively. Resonance assignments were
performed using standard experiments for oligosaccharides (Widmalm, G. (2007).
NMR spectroscopy of carbohydrates and conformational analysis in solution.
Comprehensive glycoscience, J. P. Kamerling, Ed., Elsevier, Oxford, Vol. 2,
pp. 101--132) and measurement of the heteronuclear coupling constant was
carried out by a J-HMBC experiment (Meissner, A. & S\/orensen, O. W. (2001).
<i>Magn. Reson. Chem.</i> <b>39</b>, 49--52) using two separate experiments
with \k values of 59.0 and 99.0, respectively (Jonsson, K. H. M., Pendrill, R.
& Widmalm, G. (2011). <i>Magn. Reson. Chem.</i> <b>49</b>, 117--124).
;
_diffrn_ambient_temperature     293(2)
_diffrn_radiation_type     MoK\a
_diffrn_radiation_wavelength     0.71073
_diffrn_radiation_source     'Enhance (Mo) X-ray Source'
_diffrn_radiation_monochromator     graphite
_diffrn_measurement_device_type
                             'Oxford Diffraction Xcalibur 3 with sapphire 3 CCD'
_diffrn_measurement_method     '\w scans at different \f'
_diffrn_detector_area_resol_mean     16.5467
_diffrn_reflns_number     9540
_diffrn_reflns_av_R_equivalents     0.0399
_diffrn_reflns_av_sigmaI/netI     0.0276
_diffrn_reflns_theta_min     3.83
_diffrn_reflns_theta_max     26.37
_diffrn_reflns_theta_full     26.37
_diffrn_measured_fraction_theta_max     0.992
_diffrn_measured_fraction_theta_full     0.992
_diffrn_reflns_limit_h_min     -3
_diffrn_reflns_limit_h_max     8
_diffrn_reflns_limit_k_min     -11
_diffrn_reflns_limit_k_max     11
_diffrn_reflns_limit_l_min     -28
_diffrn_reflns_limit_l_max     29
_diffrn_standards_number     .
_diffrn_standards_interval_count     ?
_diffrn_standards_interval_time     ?
_diffrn_standards_decay_%     .
_refine_special_details
;
Refinement of <i>F</i>^2^ against ALL reflections. The weighted <i>R</i>-factor
<i>wR</i> and goodness of fit <i>S</i> are based on <i>F</i>^2^, conventional
<i>R</i>-factors <i>R</i> are based on <i>F</i>, with <i>F</i> set to zero for
negative <i>F</i>^2^. The threshold expression of <i>F</i>^2^ >
\s(<i>F</i>^2^) is used only for calculating <i>R</i>-factors(gt) <i>etc</i>.
and is not relevant to the choice of reflections for refinement.
<i>R</i>-factors based on <i>F</i>^2^ are statistically about twice as large
as those based on <i>F</i>, and <i>R</i>- factors based on ALL data will be
even larger.
;
_reflns_number_total     1665
_reflns_number_gt     1407
_reflns_threshold_expression     I>2\s(I)
_refine_ls_structure_factor_coef     Fsqd
_refine_ls_matrix_type     full
_refine_ls_R_factor_all     0.0446
_refine_ls_R_factor_gt     0.0346
_refine_ls_wR_factor_gt     0.0782
_refine_ls_wR_factor_ref     0.0814
_refine_ls_goodness_of_fit_ref     0.997
_refine_ls_restrained_S_all     0.997
_refine_ls_number_reflns     1665
_refine_ls_number_parameters     177
_refine_ls_number_restraints     0
_refine_ls_hydrogen_treatment     constr
_refine_ls_weighting_scheme     calc
_refine_ls_weighting_details
                 'calc w=1/[\s^2^(Fo^2^)+(0.0524P)^2^] where P=(Fo^2^+2Fc^2^)/3'
_atom_sites_solution_hydrogens     geom
_atom_sites_solution_primary     direct
_atom_sites_solution_secondary     difmap
_refine_ls_shift/su_max     0.000
_refine_ls_shift/su_mean     0.000
_refine_diff_density_max     0.143
_refine_diff_density_min     -0.132
_refine_ls_extinction_method     'SHELXL97 (Sheldrick, 2008)'
_refine_ls_extinction_coef     0.013(2)
_refine_ls_extinction_expression
                                  'Fc^*^=kFc[1+0.001xFc^2^\l^3^/sin(2\q)]^-1/4^'
_refine_ls_abs_structure_details     'none; Friedel pairs merged'
_refine_ls_abs_structure_Flack     ?
loop_
    _atom_type_symbol
    _atom_type_description
    _atom_type_scat_dispersion_real
    _atom_type_scat_dispersion_imag
    _atom_type_scat_source
    'C' 'C' 0.0033 0.0000
                         'International Tables Vol C Tables 4.2.6.8 and 6.1.1.4'
    'H' 'H' 0.0000 0.0000
                         'International Tables Vol C Tables 4.2.6.8 and 6.1.1.4'
    'O' 'O' 0.0106 0.0000
                         'International Tables Vol C Tables 4.2.6.8 and 6.1.1.4'
_computing_data_collection
;
CrysAlis CCD (Oxford Diffraction, 2004)
;
_computing_cell_refinement
;
CrysAlis CCD (Oxford Diffraction, 2004)
;
_computing_data_reduction
;
CrysAlis RED (Oxford Diffraction, 2004)
;
_computing_structure_solution     'SHELXS97 (Sheldrick, 2008)'
_computing_structure_refinement     'SHELXL97 (Sheldrick, 2008)'
_computing_molecular_graphics     'DIAMOND (Brandenburg, 2001)'
_computing_publication_material     'Encifer (Allen <i>et al.</i>, 2004)'
loop_
    _atom_site_type_symbol
    _atom_site_label
    _atom_site_fract_x
    _atom_site_fract_y
    _atom_site_fract_z
    _atom_site_U_iso_or_equiv
    _atom_site_adp_type
    _atom_site_calc_flag
    _atom_site_refinement_flags
    _atom_site_occupancy
    _atom_site_symmetry_multiplicity
    _atom_site_disorder_assembly
    _atom_site_disorder_group
    C C1 1.0867(3) 0.5237(2) 0.04789(8) 0.0370(5) Uani d . 1 1 . .
    H H1 1.1807 0.5419 0.0159 0.044 Uiso calc R 1 1 . .
    C C2 0.8931(3) 0.6130(2) 0.03845(8) 0.0317(5) Uani d . 1 1 . .
    H H2 0.8232 0.5790 0.0037 0.038 Uiso calc R 1 1 . .
    C C3 0.7515(3) 0.5959(2) 0.09008(8) 0.0273(4) Uani d . 1 1 . .
    H H3 0.7109 0.4935 0.0933 0.033 Uiso calc R 1 1 . .
    C C4 0.8644(3) 0.6397(2) 0.14447(8) 0.0282(4) Uani d . 1 1 . .
    H H4 0.8990 0.7435 0.1432 0.034 Uiso calc R 1 1 . .
    C C5 1.0597(3) 0.5481(2) 0.15042(8) 0.0314(4) Uani d . 1 1 . .
    H H5 1.0212 0.4456 0.1549 0.038 Uiso calc R 1 1 . .
    O O5 1.1851(2) 0.56299(17) 0.09964(6) 0.0382(4) Uani d . 1 1 . .
    C C6 1.1946(3) 0.5915(3) 0.20013(9) 0.0444(6) Uani d . 1 1 . .
    H H6A 1.3178 0.5347 0.1994 0.067 Uiso calc R 1 1 . .
    H H6B 1.1234 0.5747 0.2356 0.067 Uiso calc R 1 1 . .
    H H6C 1.2284 0.6929 0.1970 0.067 Uiso calc R 1 1 . .
    O O1 1.0298(2) 0.37637(17) 0.04700(6) 0.0458(4) Uani d . 1 1 . .
    C C7 1.1990(5) 0.2788(3) 0.04520(14) 0.0819(10) Uani d . 1 1 . .
    H H7A 1.2799 0.2985 0.0117 0.123 Uiso calc R 1 1 . .
    H H7B 1.1498 0.1804 0.0437 0.123 Uiso calc R 1 1 . .
    H H7C 1.2813 0.2918 0.0790 0.123 Uiso calc R 1 1 . .
    O O2 0.9419(2) 0.76226(15) 0.03268(6) 0.0444(4) Uani d . 1 1 . .
    H H2A 0.9920 0.7768 0.0009 0.067 Uiso calc R 1 1 . .
    O O3 0.5733(2) 0.68189(16) 0.08031(6) 0.0355(3) Uani d . 1 1 . .
    H H3A 0.4761 0.6461 0.0975 0.053 Uiso calc R 1 1 . .
    O O4 0.7372(2) 0.60980(15) 0.19307(5) 0.0337(3) Uani d . 1 1 . .
    C C40 0.7222(3) 0.7259(2) 0.23403(8) 0.0380(5) Uani d . 1 1 . .
    H H40A 0.6411 0.8049 0.2183 0.046 Uiso calc R 1 1 . .
    H H40B 0.8573 0.7630 0.2430 0.046 Uiso calc R 1 1 . .
    C C41 0.6222(3) 0.6670(2) 0.28745(8) 0.0355(5) Uani d . 1 1 . .
    C C42 0.4478(3) 0.7314(3) 0.31025(9) 0.0424(5) Uani d . 1 1 . .
    H H42 0.3947 0.8154 0.2937 0.051 Uiso calc R 1 1 . .
    C C43 0.3531(4) 0.6700(3) 0.35777(10) 0.0563(7) Uani d . 1 1 . .
    H H43 0.2358 0.7130 0.3727 0.068 Uiso calc R 1 1 . .
    C C44 0.4302(5) 0.5471(3) 0.38299(10) 0.0601(7) Uani d . 1 1 . .
    H H44 0.3630 0.5050 0.4141 0.072 Uiso calc R 1 1 . .
    C C45 0.6085(5) 0.4856(3) 0.36203(10) 0.0594(7) Uani d . 1 1 . .
    H H45 0.6650 0.4044 0.3799 0.071 Uiso calc R 1 1 . .
    C C46 0.7013(4) 0.5455(3) 0.31468(9) 0.0471(6) Uani d . 1 1 . .
    H H46 0.8205 0.5033 0.3006 0.057 Uiso calc R 1 1 . .
loop_
    _atom_site_aniso_label
    _atom_site_aniso_U_11
    _atom_site_aniso_U_22
    _atom_site_aniso_U_33
    _atom_site_aniso_U_12
    _atom_site_aniso_U_13
    _atom_site_aniso_U_23
    C1 0.0251(10) 0.0573(15) 0.0288(10) -0.0006(10) 0.0027(9) -0.0024(9)
    C2 0.0274(9) 0.0430(12) 0.0247(9) -0.0035(10) -0.0007(8) 0.0023(8)
    C3 0.0220(9) 0.0325(10) 0.0275(10) -0.0004(8) -0.0010(8) 0.0023(8)
    C4 0.0274(9) 0.0345(11) 0.0226(9) -0.0045(8) 0.0032(8) 0.0023(8)
    C5 0.0263(9) 0.0400(11) 0.0277(9) -0.0027(9) -0.0010(8) 0.0033(9)
    O5 0.0216(6) 0.0611(9) 0.0320(7) -0.0031(7) -0.0010(6) 0.0002(7)
    C6 0.0342(11) 0.0628(15) 0.0362(11) -0.0018(11) -0.0118(10) 0.0040(10)
    O1 0.0394(8) 0.0460(9) 0.0520(9) 0.0094(8) -0.0054(8) -0.0125(7)
    C7 0.0693(19) 0.0734(19) 0.103(2) 0.0371(18) -0.0094(18) -0.0190(18)
    O2 0.0489(9) 0.0499(10) 0.0344(8) -0.0046(8) 0.0109(7) 0.0105(7)
    O3 0.0228(7) 0.0481(8) 0.0357(8) 0.0034(7) 0.0002(6) 0.0070(7)
    O4 0.0351(7) 0.0410(8) 0.0250(7) -0.0071(7) 0.0058(6) -0.0019(6)
    C40 0.0469(12) 0.0375(11) 0.0295(10) -0.0021(11) 0.0033(10) -0.0013(9)
    C41 0.0449(11) 0.0374(12) 0.0244(10) -0.0076(10) -0.0002(9) -0.0050(8)
    C42 0.0451(12) 0.0494(13) 0.0326(11) -0.0021(12) -0.0008(10) -0.0062(10)
    C43 0.0519(14) 0.0757(18) 0.0414(13) -0.0124(14) 0.0130(12) -0.0143(13)
    C44 0.0819(19) 0.0642(16) 0.0343(12) -0.0272(17) 0.0159(13) -0.0018(12)
    C45 0.097(2) 0.0465(14) 0.0349(12) -0.0048(15) 0.0069(15) 0.0030(10)
    C46 0.0603(15) 0.0441(12) 0.0369(11) 0.0019(12) 0.0111(11) -0.0007(10)
_geom_special_details
;
All e.s.d.'s (except the e.s.d. in the dihedral angle between two l.s. planes)
are estimated using the full covariance matrix. The cell e.s.d.'s are taken
into account individually in the estimation of e.s.d.'s in distances, angles
and torsion angles; correlations between e.s.d.'s in cell parameters are only
used when they are defined by crystal symmetry. An approximate (isotropic)
treatment of cell e.s.d.'s is used for estimating e.s.d.'s involving l.s.
planes.
;
loop_
    _geom_bond_atom_site_label_1
    _geom_bond_atom_site_label_2
    _geom_bond_site_symmetry_2
    _geom_bond_distance
    _geom_bond_publ_flag
    C1 O1 . 1.404(3) ?
    C1 O5 . 1.412(2) ?
    C1 C2 . 1.524(3) ?
    C1 H1 . 0.9800 ?
    C2 O2 . 1.414(2) ?
    C2 C3 . 1.525(3) ?
    C2 H2 . 0.9800 ?
    C3 O3 . 1.426(2) ?
    C3 C4 . 1.519(2) ?
    C3 H3 . 0.9800 ?
    C4 O4 . 1.431(2) ?
    C4 C5 . 1.535(3) ?
    C4 H4 . 0.9800 ?
    C5 O5 . 1.445(2) ?
    C5 C6 . 1.508(3) ?
    C5 H5 . 0.9800 ?
    C6 H6A . 0.9600 ?
    C6 H6B . 0.9600 ?
    C6 H6C . 0.9600 ?
    O1 C7 . 1.424(3) ?
    C7 H7A . 0.9600 ?
    C7 H7B . 0.9600 ?
    C7 H7C . 0.9600 ?
    O2 H2A . 0.8200 ?
    O3 H3A . 0.8200 ?
    O4 C40 . 1.433(2) ?
    C40 C41 . 1.505(3) ?
    C40 H40A . 0.9700 ?
    C40 H40B . 0.9700 ?
    C41 C46 . 1.383(3) ?
    C41 C42 . 1.390(3) ?
    C42 C43 . 1.387(3) ?
    C42 H42 . 0.9300 ?
    C43 C44 . 1.369(4) ?
    C43 H43 . 0.9300 ?
    C44 C45 . 1.384(4) ?
    C44 H44 . 0.9300 ?
    C45 C46 . 1.373(3) ?
    C45 H45 . 0.9300 ?
    C46 H46 . 0.9300 ?
loop_
    _geom_angle_atom_site_label_1
    _geom_angle_atom_site_label_2
    _geom_angle_atom_site_label_3
    _geom_angle_site_symmetry_1
    _geom_angle_site_symmetry_3
    _geom_angle
    _geom_angle_publ_flag
    O1 C1 O5 . . 112.30(17) ?
    O1 C1 C2 . . 107.24(16) ?
    O5 C1 C2 . . 111.33(16) ?
    O1 C1 H1 . . 108.6 ?
    O5 C1 H1 . . 108.6 ?
    C2 C1 H1 . . 108.6 ?
    O2 C2 C1 . . 110.35(16) ?
    O2 C2 C3 . . 108.14(15) ?
    C1 C2 C3 . . 109.60(15) ?
    O2 C2 H2 . . 109.6 ?
    C1 C2 H2 . . 109.6 ?
    C3 C2 H2 . . 109.6 ?
    O3 C3 C4 . . 112.53(15) ?
    O3 C3 C2 . . 108.27(14) ?
    C4 C3 C2 . . 109.53(15) ?
    O3 C3 H3 . . 108.8 ?
    C4 C3 H3 . . 108.8 ?
    C2 C3 H3 . . 108.8 ?
    O4 C4 C3 . . 108.97(13) ?
    O4 C4 C5 . . 107.88(14) ?
    C3 C4 C5 . . 109.51(15) ?
    O4 C4 H4 . . 110.1 ?
    C3 C4 H4 . . 110.1 ?
    C5 C4 H4 . . 110.1 ?
    O5 C5 C6 . . 105.68(15) ?
    O5 C5 C4 . . 110.25(15) ?
    C6 C5 C4 . . 114.22(17) ?
    O5 C5 H5 . . 108.8 ?
    C6 C5 H5 . . 108.8 ?
    C4 C5 H5 . . 108.8 ?
    C1 O5 C5 . . 114.51(14) ?
    C5 C6 H6A . . 109.5 ?
    C5 C6 H6B . . 109.5 ?
    H6A C6 H6B . . 109.5 ?
    C5 C6 H6C . . 109.5 ?
    H6A C6 H6C . . 109.5 ?
    H6B C6 H6C . . 109.5 ?
    C1 O1 C7 . . 113.7(2) ?
    O1 C7 H7A . . 109.5 ?
    O1 C7 H7B . . 109.5 ?
    H7A C7 H7B . . 109.5 ?
    O1 C7 H7C . . 109.5 ?
    H7A C7 H7C . . 109.5 ?
    H7B C7 H7C . . 109.5 ?
    C2 O2 H2A . . 109.5 ?
    C3 O3 H3A . . 109.5 ?
    C4 O4 C40 . . 115.00(14) ?
    O4 C40 C41 . . 108.17(15) ?
    O4 C40 H40A . . 110.1 ?
    C41 C40 H40A . . 110.1 ?
    O4 C40 H40B . . 110.1 ?
    C41 C40 H40B . . 110.1 ?
    H40A C40 H40B . . 108.4 ?
    C46 C41 C42 . . 118.4(2) ?
    C46 C41 C40 . . 120.40(19) ?
    C42 C41 C40 . . 121.2(2) ?
    C41 C42 C43 . . 119.8(2) ?
    C41 C42 H42 . . 120.1 ?
    C43 C42 H42 . . 120.1 ?
    C44 C43 C42 . . 120.9(2) ?
    C44 C43 H43 . . 119.6 ?
    C42 C43 H43 . . 119.6 ?
    C43 C44 C45 . . 119.7(2) ?
    C43 C44 H44 . . 120.2 ?
    C45 C44 H44 . . 120.2 ?
    C46 C45 C44 . . 119.4(3) ?
    C46 C45 H45 . . 120.3 ?
    C44 C45 H45 . . 120.3 ?
    C45 C46 C41 . . 121.7(2) ?
    C45 C46 H46 . . 119.1 ?
    C41 C46 H46 . . 119.1 ?
loop_
    _geom_torsion_atom_site_label_1
    _geom_torsion_atom_site_label_2
    _geom_torsion_atom_site_label_3
    _geom_torsion_atom_site_label_4
    _geom_torsion_site_symmetry_1
    _geom_torsion_site_symmetry_2
    _geom_torsion_site_symmetry_3
    _geom_torsion_site_symmetry_4
    _geom_torsion
    _geom_torsion_publ_flag
    O1 C1 C2 O2 . . . . -173.76(14) ?
    O5 C1 C2 O2 . . . . 63.0(2) ?
    O1 C1 C2 C3 . . . . 67.3(2) ?
    O5 C1 C2 C3 . . . . -55.9(2) ?
    O2 C2 C3 O3 . . . . 58.98(19) ?
    C1 C2 C3 O3 . . . . 179.27(15) ?
    O2 C2 C3 C4 . . . . -64.05(19) ?
    C1 C2 C3 C4 . . . . 56.2(2) ?
    O3 C3 C4 O4 . . . . 65.15(19) ?
    C2 C3 C4 O4 . . . . -174.41(15) ?
    O3 C3 C4 C5 . . . . -177.09(14) ?
    C2 C3 C4 C5 . . . . -56.64(19) ?
    O4 C4 C5 O5 . . . . 174.32(14) ?
    C3 C4 C5 O5 . . . . 55.90(18) ?
    O4 C4 C5 C6 . . . . -66.9(2) ?
    C3 C4 C5 C6 . . . . 174.69(16) ?
    O1 C1 O5 C5 . . . . -62.6(2) ?
    C2 C1 O5 C5 . . . . 57.6(2) ?
    C6 C5 O5 C1 . . . . 178.65(18) ?
    C4 C5 O5 C1 . . . . -57.5(2) ?
    O5 C1 O1 C7 . . . . -67.8(2) no
    C2 C1 O1 C7 . . . . 169.56(19) ?
    C3 C4 O4 C40 . . . . -132.63(17) ?
    C5 C4 O4 C40 . . . . 108.58(18) ?
    C4 O4 C40 C41 . . . . -168.12(15) no
    O4 C40 C41 C46 . . . . 54.2(2) no
    O4 C40 C41 C42 . . . . -124.9(2) no
    C46 C41 C42 C43 . . . . -2.5(3) ?
    C40 C41 C42 C43 . . . . 176.6(2) ?
    C41 C42 C43 C44 . . . . 0.5(3) ?
    C42 C43 C44 C45 . . . . 2.2(4) ?
    C43 C44 C45 C46 . . . . -2.8(4) ?
    C44 C45 C46 C41 . . . . 0.7(4) ?
    C42 C41 C46 C45 . . . . 1.9(3) ?
    C40 C41 C46 C45 . . . . -177.2(2) ?
    C40 O4 C4 H4 . . . . -11.7 no
    C7 O1 C1 H1 . . . . 52.3 no
loop_
    _geom_hbond_atom_site_label_D
    _geom_hbond_atom_site_label_H
    _geom_hbond_atom_site_label_A
    _geom_hbond_site_symmetry_D
    _geom_hbond_site_symmetry_H
    _geom_hbond_site_symmetry_A
    _geom_hbond_distance_DH
    _geom_hbond_distance_HA
    _geom_hbond_distance_DA
    _geom_hbond_angle_DHA
    _geom_hbond_publ_flag
    O2 H2A O3 . . 3_565 0.82 2.00 2.813(2) 172 yes
    O3 H3A O5 . . 1_455 0.82 2.05 2.799(2) 151 yes
    C7 H7C Cg . . 4_745 0.96 2.89 3.652(3) 137 yes
_iucr_refine_instructions_details
;
TITL CrysAlis p4p export at Tue May 17 10:15:48 2011
CELL  0.71073   6.5377     9.1848    23.2699    90.0000    90.0000    90.0000
ZERR  4         0.0001     0.0002     0.0005     0.0000     0.0000     0.0000
LATT -1
SYMM .5-X, -Y, .5+Z
SYMM .5+X, .5-Y, -Z
SYMM -X, .5+Y, .5-Z
sfac  C H O
unit 56 80 20
merg 4
shel 99 0.8
LIST 4
acta
L.S. 10
conf
BOND $H
WPDB -2
FMAP 2
PLAN 20
htab
eqiv $1 x+0.5, -y+1.5, -z
eqiv $2 x-1, y, z
rtab dist o2 o3_$1
rtab dist o3 o5_$2
rtab conf h40a c40 o4 c4
rtab conf h40b c40 o4 c4
rtab conf c40 o4 c4 h4
WGHT    0.052400
EXTI    0.012857
FVAR       7.08806
C1    1    1.086676    0.523771    0.047888    11.00000    0.02492    0.05708 =
         0.02848   -0.00246    0.00260   -0.00062
AFIX  13
H1    2    1.180638    0.541974    0.015870    11.00000   -1.20000
AFIX   0
C2    1    0.893031    0.612982    0.038437    11.00000    0.02733    0.04289 =
         0.02422    0.00228   -0.00043   -0.00343
AFIX  13
H2    2    0.823184    0.579057    0.003663    11.00000   -1.20000
AFIX   0
C3    1    0.751465    0.595888    0.090093    11.00000    0.02180    0.03226 =
         0.02725    0.00231   -0.00091   -0.00054
AFIX  13
H3    2    0.710914    0.493486    0.093285    11.00000   -1.20000
AFIX   0
C4    1    0.864441    0.639734    0.144485    11.00000    0.02718    0.03432 =
         0.02261    0.00235    0.00296   -0.00448
AFIX  13
H4    2    0.898959    0.743515    0.143218    11.00000   -1.20000
AFIX   0
C5    1    1.059670    0.548078    0.150436    11.00000    0.02611    0.03996 =
         0.02745    0.00346   -0.00104   -0.00254
AFIX  13
H5    2    1.021228    0.445568    0.154893    11.00000   -1.20000
AFIX   0
O5    3    1.185062    0.562999    0.099636    11.00000    0.02153    0.06070 =
         0.03191    0.00025   -0.00091   -0.00308
C6    1    1.194647    0.591534    0.200125    11.00000    0.03405    0.06261 =
         0.03604    0.00401   -0.01199   -0.00183
AFIX 137
H6A   2    1.318148    0.535034    0.199280    11.00000   -1.50000
H6B   2    1.123843    0.574168    0.235611    11.00000   -1.50000
H6C   2    1.227861    0.693058    0.197109    11.00000   -1.50000
AFIX   0
O1    3    1.029863    0.376350    0.047013    11.00000    0.03921    0.04591 =
         0.05157   -0.01245   -0.00537    0.00930
C7    1    1.199016    0.278876    0.045198    11.00000    0.06908    0.07346 =
         0.10276   -0.01906   -0.00985    0.03717
AFIX 137
H7A   2    1.279564    0.298319    0.011568    11.00000   -1.50000
H7B   2    1.149881    0.180434    0.043912    11.00000   -1.50000
H7C   2    1.281681    0.292136    0.078891    11.00000   -1.50000
AFIX   0
O2    3    0.941917    0.762253    0.032675    11.00000    0.04869    0.04971 =
         0.03416    0.01047    0.01086   -0.00444
AFIX 147
H2A   2    0.992423    0.776703    0.000928    11.00000   -1.50000
AFIX   0
O3    3    0.573264    0.681876    0.080313    11.00000    0.02268    0.04802 =
         0.03544    0.00700    0.00029    0.00345
AFIX 147
H3A   2    0.476206    0.646373    0.097686    11.00000   -1.50000
AFIX   0
O4    3    0.737160    0.609810    0.193067    11.00000    0.03506    0.04076 =
         0.02483   -0.00191    0.00586   -0.00714
C40   1    0.722208    0.725878    0.234024    11.00000    0.04678    0.03743 =
         0.02928   -0.00136    0.00337   -0.00224
AFIX  23
H40A  2    0.641184    0.804891    0.218314    11.00000   -1.20000
H40B  2    0.857352    0.763014    0.243032    11.00000   -1.20000
AFIX   0
C41   1    0.622263    0.666997    0.287475    11.00000    0.04508    0.03719 =
         0.02419   -0.00482   -0.00004   -0.00780
C42   1    0.447770    0.731428    0.310248    11.00000    0.04478    0.04941 =
         0.03254   -0.00622   -0.00076   -0.00175
AFIX  43
H42   2    0.394604    0.815415    0.293658    11.00000   -1.20000
AFIX   0
C43   1    0.353194    0.670047    0.357799    11.00000    0.05177    0.07545 =
         0.04112   -0.01432    0.01304   -0.01237
AFIX  43
H43   2    0.235925    0.713050    0.372755    11.00000   -1.20000
AFIX   0
C44   1    0.430136    0.547086    0.382990    11.00000    0.08172    0.06390 =
         0.03412   -0.00173    0.01605   -0.02692
AFIX  43
H44   2    0.362880    0.504975    0.414038    11.00000   -1.20000
AFIX   0
C45   1    0.608636    0.485624    0.362041    11.00000    0.09692    0.04632 =
         0.03464    0.00296    0.00678   -0.00516
AFIX  43
H45   2    0.665246    0.404521    0.379917    11.00000   -1.20000
AFIX   0
C46   1    0.701241    0.545445    0.314676    11.00000    0.06028    0.04405 =
         0.03657   -0.00077    0.01110    0.00184
AFIX  43
H46   2    0.820222    0.503156    0.300490    11.00000   -1.20000
hklf 4
REM  CrysAlis p4p export at Tue May 17 10:15:48 2011
REM R1 =  0.0346 for   1407 Fo > 4sig(Fo)  and  0.0446 for all   1665 data
REM    177 parameters refined using      0 restraints
END
WGHT      0.0524      0.0000
REM Highest difference peak  0.146,  deepest hole -0.132,  1-sigma level  0.031
Q1    1   0.8092  0.6233  0.1182  11.00000  0.05    0.15
Q2    1   1.1358  0.4603  0.0839  11.00000  0.05    0.13
Q3    1   1.1425  0.2192  0.0072  11.00000  0.05    0.13
Q4    1   0.6159  0.5993  0.2804  11.00000  0.05    0.13
Q5    1   0.6520  0.7147  0.2641  11.00000  0.05    0.12
Q6    1   0.8298  0.5163  0.0070  11.00000  0.05    0.12
Q7    1   0.9806  0.4061  0.0097  11.00000  0.05    0.11
Q8    1   0.8339  0.6186  0.0702  11.00000  0.05    0.11
Q9    1   0.4782  0.4962  0.3432  11.00000  0.05    0.11
Q10   1   0.9393  0.6751  0.0014  11.00000  0.05    0.11
Q11   1   1.0204  0.3658  0.0007  11.00000  0.05    0.11
Q12   1   1.0934  0.4460  0.0131  11.00000  0.05    0.11
Q13   1   0.9618  0.5978  0.1483  11.00000  0.05    0.11
Q14   1   0.9861  0.6305  0.1477  11.00000  0.05    0.11
Q15   1   1.2457  0.4319 -0.0071  11.00000  0.05    0.11
Q16   1   1.2968  0.5429  0.2293  11.00000  0.05    0.11
Q17   1   0.7580  0.6211  0.3229  11.00000  0.05    0.11
Q18   1   1.2577  0.4559  0.1033  11.00000  0.05    0.11
Q19   1   1.0881  0.4800  0.1070  11.00000  0.05    0.10
Q20   1   1.2559  0.6604  0.0995  11.00000  0.05    0.10
;
data_rp1
_journal_date_recd_electronic     2014-03-03
_journal_date_accepted     2014-04-09
_journal_name_full     'Acta Crystallographica, Section E'
_journal_year     2014
_journal_volume     70
_journal_issue      5
_journal_page_first     o561
_journal_page_last     o562
_journal_paper_category     QO
_journal_paper_doi     10.1107/S1600536814007922
_journal_coeditor_code     SU2708
_publ_contact_author_name     'Lars Eriksson'
_publ_contact_author_address
;
Department of Material and Environmental Chemistry
Arrhenius Laboratory
Stockholm University
S-106 91 Stockholm
Sweden
;
_publ_contact_author_email     lars.eriksson@mmk.su.se
_publ_contact_author_fax     '+46 8 16 31 18'
_publ_contact_author_phone     '+46 8 16 23 94'
_publ_section_title
;
Methyl 4-<i>O</i>-benzyl-\a-<i>L</i>-rhamnopyranoside
;
loop_
    _publ_author_name
    _publ_author_address
    'Pendrill, Robert'
;
  Department of Organic Chemistry
  Arrhenius Laboratory
  Stockholm University
  S-106 91 Stockholm
  Sweden
;
    'Eriksson, Lars'
;
  Department of Materials and Environmental Chemistry
  Arrhenius Laboratory
  Stockholm University
  S-106 91 Stockholm
  Sweden
;
    'Widmalm, G\"oran'
;
  Department of Organic Chemistry
  Arrhenius Laboratory
  Stockholm University
  S-106 91 Stockholm
  Sweden
;
