# Supplementary material for: Methyl 4-O-benzyl-α-l-rhamno­pyrano­side
Source: Acta Crystallogr Sect E Struct Rep Online. 2014 Apr 16;70(Pt 5):o561–2. doi: 10.1107/S1600536814007922 (PMC4011307; doi:10.1107/S1600536814007922)
Supplement: Supplementary file 2 [file e-70-0o561-Isup2.hkl]

# 
# h,k,l, Fc-squared, Fo-squared, sigma(Fo-squared) and status flag 
# 
data_I
_shelx_title ' CrysAlis p4p export at Tue May 17 10:15:48 2011' 
_shelx_refln_list_code          4 
_shelx_F_calc_maximum      142.91 
_exptl_crystal_F_000       576.00 
_reflns_d_resolution_high  0.8001 
 
loop_ 
 _symmetry_equiv_pos_as_xyz 
 'x, y, z' 
 '-x+1/2, -y, z+1/2' 
 'x+1/2, -y+1/2, -z' 
 '-x, y+1/2, -z+1/2' 
 
_cell_length_a     6.5377 
_cell_length_b     9.1848 
_cell_length_c    23.2699 
_cell_angle_alpha  90.000 
_cell_angle_beta   90.000 
_cell_angle_gamma  90.000 
 
_shelx_F_squared_multiplier     1.000 
 
loop_ 
 _refln_index_h 
 _refln_index_k 
 _refln_index_l 
 _refln_F_squared_calc 
 _refln_F_squared_meas 
 _refln_F_squared_sigma 
 _refln_observed_status 
   2   0   0      587.35      650.52      5.59 o 
   4   0   0        0.18        3.15      2.10 o 
   6   0   0      359.29      327.40      7.67 o 
   8   0   0       37.38       40.84      6.98 o 
   1   1   0      369.51      390.78     16.06 o 
   2   1   0      671.32      676.55      4.30 o 
   3   1   0      826.05      801.57      5.39 o 
   4   1   0      413.90      407.47      4.62 o 
   5   1   0        2.55        3.18      1.96 o 
   6   1   0       20.72       17.26      3.03 o 
   7   1   0      362.73      348.04      9.87 o 
   8   1   0       67.34       66.76      5.57 o 
   0   2   0        0.19       10.10      6.69 o 
   1   2   0      744.21      765.76      5.77 o 
   2   2   0      413.62      464.07      5.50 o 
   3   2   0     1098.13     1142.37     12.27 o 
   4   2   0        2.60        2.31      1.68 o 
   5   2   0        6.40        5.49      2.10 o 
   6   2   0        0.45       -0.89      2.78 o 
   7   2   0        9.43       11.93      4.13 o 
   8   2   0        3.97       -4.12      5.18 o 
   1   3   0      715.99      704.45     10.76 o 
   2   3   0      535.03      544.19      6.50 o 
   3   3   0      555.42      571.45     10.20 o 
   4   3   0      183.65      197.52      6.08 o 
   5   3   0       30.43       28.10      3.44 o 
   6   3   0      294.38      285.53      7.75 o 
   7   3   0       86.55       84.28      5.69 o 
   0   4   0        1.49        0.31      1.62 o 
   1   4   0     2656.81     2483.81     24.48 o 
   2   4   0      335.17      336.90      5.73 o 
   3   4   0      234.10      256.94      5.96 o 
   4   4   0       10.90        7.58      2.82 o 
   5   4   0        2.20        2.73      3.05 o 
   6   4   0        7.01       10.55      3.73 o 
   7   4   0       92.12       99.20      6.15 o 
   1   5   0      202.37      175.70      9.31 o 
   2   5   0       33.16       38.03      2.94 o 
   3   5   0      167.97      170.75      5.21 o 
   4   5   0      297.51      282.16     11.50 o 
   5   5   0       39.02       48.09      4.69 o 
   6   5   0        0.48        1.04      3.79 o 
   7   5   0      101.33       95.29      6.12 o 
   0   6   0      316.39      314.09     14.70 o 
   1   6   0       20.14       20.54      1.67 o 
   2   6   0      271.13      256.67      6.95 o 
   3   6   0       89.22       89.91      4.50 o 
   4   6   0      373.33      375.33     16.47 o 
   5   6   0       17.48       19.99      4.04 o 
   6   6   0        3.82        1.12      3.95 o 
   1   7   0      206.99      193.05      6.10 o 
   2   7   0      488.41      506.65     14.55 o 
   3   7   0      102.21       86.59      4.83 o 
   4   7   0      311.13      302.54      8.09 o 
   5   7   0       34.01       33.10      4.55 o 
   6   7   0        5.12        9.23      4.37 o 
   0   8   0       52.46       50.07      5.97 o 
   1   8   0       21.40       18.96      4.45 o 
   2   8   0       19.89       22.62      3.83 o 
   3   8   0        8.51        8.30      3.64 o 
   4   8   0        6.68       11.27      4.10 o 
   5   8   0        0.59        0.14      4.32 o 
   1   9   0       61.32       79.06      5.60 o 
   2   9   0       82.49       75.54      4.82 o 
   3   9   0       59.25       61.13      5.06 o 
   4   9   0       11.45       13.61      4.34 o 
   5   9   0        3.28       -3.11      4.85 o 
   1  10   0        0.92        5.02      5.94 o 
   2  10   0       46.64       52.93      6.37 o 
   3  10   0        8.71        7.71      5.15 o 
   4  10   0       24.68       25.57      5.12 o 
   1  11   0        3.80        9.16      7.03 o 
   2  11   0        5.09        4.86      8.82 o 
   2   0   1     1542.73     1532.55      5.91 o 
   3   0   1       27.09       29.59      1.57 o 
   4   0   1        3.12        6.08      1.50 o 
   5   0   1       37.56       36.22      2.29 o 
   6   0   1      386.65      372.20      5.72 o 
   7   0   1        9.00        8.07      3.14 o 
   8   0   1        0.30        3.66      3.84 o 
   1   1   1    11113.43    11930.96     83.19 o 
   2   1   1     1688.17     1707.71      6.30 o 
   3   1   1      545.72      539.29      3.29 o 
   4   1   1      133.79      127.62      2.10 o 
   5   1   1       41.46       41.52      1.72 o 
   6   1   1      375.56      343.39      4.35 o 
   7   1   1      100.53       97.87      3.05 o 
   8   1   1       16.07       13.61      3.40 o 
   0   2   1    20423.66    21293.48    173.19 o 
   1   2   1     2625.78     2578.10      7.81 o 
   2   2   1     2191.30     2206.03     15.25 o 
   3   2   1      253.44      280.82      3.06 o 
   4   2   1      124.28      137.54      2.40 o 
   5   2   1      156.54      148.97      2.85 o 
   6   2   1       63.26       56.69      2.70 o 
   7   2   1      100.42      100.73      4.09 o 
   8   2   1        0.66        2.28      3.46 o 
   0   3   1     1497.99     1381.16     10.16 o 
   1   3   1      569.46      545.54      8.79 o 
   2   3   1     3010.77     3020.72     18.12 o 
   3   3   1      163.80      169.99      3.17 o 
   4   3   1       31.97       30.53      1.86 o 
   5   3   1       97.24      103.19      3.01 o 
   6   3   1       11.82       11.50      2.56 o 
   7   3   1      194.12      204.93      6.38 o 
   0   4   1      286.22      272.32      5.03 o 
   1   4   1      778.25      766.01     11.04 o 
   2   4   1      347.87      374.00      4.92 o 
   3   4   1       23.38       28.81      1.97 o 
   4   4   1      181.71      185.79      3.93 o 
   5   4   1       14.92       16.20      2.39 o 
   6   4   1       77.40       76.55      3.60 o 
   7   4   1       47.03       51.07      3.75 o 
   0   5   1      413.55      383.06      5.64 o 
   1   5   1      538.85      505.28     12.02 o 
   2   5   1      105.43      125.47      2.96 o 
   3   5   1      456.90      430.12      6.83 o 
   4   5   1       91.65       88.81      3.26 o 
   5   5   1       10.04        6.81      2.39 o 
   6   5   1       37.31       37.77      3.19 o 
   7   5   1        2.35        3.02      3.42 o 
   0   6   1      143.80      140.35      3.35 o 
   1   6   1      417.68      389.75     10.03 o 
   2   6   1      111.68      113.53      3.18 o 
   3   6   1      113.36      118.85      3.49 o 
   4   6   1      171.32      176.22      4.40 o 
   5   6   1       11.49       11.90      2.69 o 
   6   6   1        0.47        3.79      2.84 o 
   0   7   1       16.15       21.75      2.86 o 
   1   7   1      182.33      171.59      3.68 o 
   2   7   1      178.86      171.11      4.00 o 
   3   7   1       48.66       51.21      3.05 o 
   4   7   1       73.22       77.37      3.62 o 
   5   7   1       91.00       91.22      4.03 o 
   6   7   1        7.49        4.47      3.06 o 
   0   8   1        1.97       -0.27      2.97 o 
   1   8   1       80.22       75.32      3.17 o 
   2   8   1      224.35      225.68      4.74 o 
   3   8   1       28.51       28.79      2.87 o 
   4   8   1      117.36      105.21      4.14 o 
   5   8   1       51.05       45.85      3.68 o 
   1   9   1       12.05       10.18      3.20 o 
   2   9   1       12.35        9.81      2.61 o 
   3   9   1       15.46       15.32      2.86 o 
   4   9   1       46.03       50.57      3.69 o 
   5   9   1       40.08       40.43      3.90 o 
   1  10   1        9.14       12.23      4.40 o 
   2  10   1        5.92        4.57      3.78 o 
   3  10   1        3.11        2.57      3.26 o 
   4  10   1       12.49       10.32      3.38 o 
   0  11   1        2.31        0.64     10.21 o 
   1  11   1       22.45       23.82      5.19 o 
   2  11   1        7.09        8.36      4.97 o 
   2   0   2     4455.77     4487.24     10.05 o 
   3   0   2      160.93      170.25      5.01 o 
   4   0   2       14.34       14.48      1.63 o 
   5   0   2      147.93      149.40      3.48 o 
   6   0   2       28.08       25.22      2.66 o 
   7   0   2      227.82      193.97      5.66 o 
   8   0   2       10.52        9.62      4.46 o 
   1   1   2     1917.32     1988.92     11.67 o 
   2   1   2     1461.32     1515.54      4.94 o 
   3   1   2      534.39      565.22      3.50 o 
   4   1   2      278.84      285.04      3.03 o 
   5   1   2       36.42       37.13      1.75 o 
   6   1   2       83.50       75.20      2.57 o 
   7   1   2       25.36       26.91      2.59 o 
   8   1   2       14.59       14.04      3.45 o 
   0   2   2       26.21       30.39      1.64 o 
   1   2   2     2679.98     2691.03     12.56 o 
   2   2   2      580.24      593.17      4.19 o 
   3   2   2     1638.50     1714.05      7.29 o 
   4   2   2       46.77       45.41      1.79 o 
   5   2   2       50.26       45.70      2.12 o 
   6   2   2      125.93      119.37      3.21 o 
   7   2   2       47.39       43.25      3.38 o 
   8   2   2       18.55       17.13      3.84 o 
   0   3   2     1624.67     1425.28     10.56 o 
   1   3   2      259.21      257.24      4.31 o 
   2   3   2       70.20       75.75      2.38 o 
   3   3   2     1032.57     1061.15     12.18 o 
   4   3   2       37.84       39.75      1.83 o 
   5   3   2        9.77       12.95      1.79 o 
   6   3   2       27.30       20.60      2.74 o 
   7   3   2       20.46       21.18      3.43 o 
   0   4   2        6.74        4.39      1.28 o 
   1   4   2     1007.92      923.55     12.69 o 
   2   4   2      299.43      272.09      5.63 o 
   3   4   2       40.23       42.31      2.14 o 
   4   4   2       75.11       77.13      2.90 o 
   5   4   2       13.73       13.55      2.33 o 
   6   4   2        5.63        4.52      2.61 o 
   7   4   2      109.46      114.88      4.94 o 
   0   5   2     1530.67     1497.49     12.49 o 
   1   5   2      882.35      824.18     15.32 o 
   2   5   2      166.99      146.30      3.14 o 
   3   5   2      142.04      146.65      3.45 o 
   4   5   2       37.44       35.93      2.62 o 
   5   5   2       56.18       56.53      3.12 o 
   6   5   2       27.26       29.24      3.04 o 
   7   5   2      171.80      174.99      6.29 o 
   0   6   2        4.63        8.01      1.73 o 
   1   6   2       16.81       21.37      1.57 o 
   2   6   2      643.84      651.18      8.65 o 
   3   6   2        4.83        4.22      2.12 o 
   4   6   2      298.37      261.87      5.09 o 
   5   6   2      121.75      118.66      4.95 o 
   6   6   2        8.09        8.57      2.81 o 
   0   7   2       14.84       17.94      2.08 o 
   1   7   2        8.56        7.67      1.78 o 
   2   7   2      225.87      212.46      5.00 o 
   3   7   2       70.90       66.85      3.22 o 
   4   7   2       19.93       19.31      2.79 o 
   5   7   2       25.00       22.52      3.06 o 
   6   7   2       16.67       18.33      3.58 o 
   0   8   2       40.31       40.75      4.24 o 
   1   8   2       78.97       78.22      3.26 o 
   2   8   2       84.35       79.81      3.38 o 
   3   8   2       52.62       51.11      3.20 o 
   4   8   2       47.66       49.46      3.40 o 
   5   8   2        0.16        1.64      3.07 o 
   1   9   2       35.21       35.54      3.60 o 
   2   9   2       80.03       81.78      3.56 o 
   3   9   2        9.31        8.93      2.76 o 
   4   9   2        5.52        5.81      3.01 o 
   5   9   2       60.65       67.67      4.88 o 
   0  10   2        8.87       19.13     10.13 o 
   1  10   2       22.45       30.40      4.88 o 
   2  10   2        4.90        6.08      3.78 o 
   3  10   2       27.01       24.06      3.57 o 
   0  11   2        0.33        2.45     10.85 o 
   1  11   2       41.64       43.60      5.62 o 
   2  11   2        4.36        3.12      4.83 o 
   1   0   3     2509.48     2621.67     10.49 o 
   2   0   3      281.18      300.20      2.95 o 
   3   0   3      258.85      288.35      3.49 o 
   4   0   3       79.64       87.27      2.48 o 
   5   0   3      167.43      160.35      3.82 o 
   6   0   3      172.59      173.12      4.94 o 
   7   0   3        2.86        1.30      3.34 o 
   8   0   3        1.82       -1.70      4.27 o 
   1   1   3     1502.47     1547.24      3.98 o 
   2   1   3     2197.67     2174.29      5.94 o 
   3   1   3     1336.28     1360.68      5.52 o 
   4   1   3      304.14      292.60      3.19 o 
   5   1   3      242.69      221.62      3.09 o 
   6   1   3       88.86       82.54      2.64 o 
   7   1   3        2.45        0.98      2.38 o 
   8   1   3        3.50        4.70      3.35 o 
   0   2   3      534.84      511.30      6.06 o 
   1   2   3      142.18      154.31      1.80 o 
   2   2   3      257.49      248.11      2.36 o 
   3   2   3      112.81      119.82      2.10 o 
   4   2   3      366.64      357.49      3.80 o 
   5   2   3       18.37       16.22      1.80 o 
   6   2   3       57.08       53.86      2.55 o 
   7   2   3       49.68       46.23      3.58 o 
   8   2   3        2.18       -1.32      4.20 o 
   0   3   3     2648.62     2619.03     44.38 o 
   1   3   3      127.97      133.53      2.41 o 
   2   3   3      485.76      549.86      7.81 o 
   3   3   3      398.75      375.21      5.61 o 
   4   3   3      459.16      450.73      4.37 o 
   5   3   3       74.25       62.74      2.42 o 
   6   3   3       83.84       85.73      3.56 o 
   7   3   3       92.85       89.39      4.44 o 
   0   4   3      474.15      511.11      5.99 o 
   1   4   3      202.15      221.40      3.77 o 
   2   4   3      166.25      169.59      3.88 o 
   3   4   3       18.38       23.37      1.91 o 
   4   4   3      341.78      345.73      5.05 o 
   5   4   3        9.28       12.79      2.29 o 
   6   4   3       13.63       17.76      2.71 o 
   7   4   3      107.68      111.38      4.87 o 
   0   5   3      275.07      282.99      5.35 o 
   1   5   3      681.71      645.25     10.01 o 
   2   5   3      302.42      290.14      6.59 o 
   3   5   3       58.25       62.81      1.96 o 
   4   5   3      130.16      140.29      3.77 o 
   5   5   3       34.25       33.58      2.83 o 
   6   5   3        2.08        1.02      2.70 o 
   7   5   3        4.33        5.88      3.54 o 
   0   6   3       68.57       62.36      3.12 o 
   1   6   3      313.40      309.90      5.56 o 
   2   6   3      517.38      480.73      8.97 o 
   3   6   3      264.22      269.61      4.79 o 
   4   6   3       44.15       42.47      2.95 o 
   5   6   3       10.94       10.47      2.63 o 
   6   6   3        5.45        3.74      3.08 o 
   0   7   3      142.96      142.78      4.44 o 
   1   7   3      212.64      206.92      3.41 o 
   2   7   3      240.16      235.08      4.51 o 
   3   7   3      127.63      119.82      3.80 o 
   4   7   3       20.87       20.71      2.80 o 
   5   7   3       10.22        9.84      2.87 o 
   6   7   3        3.63        4.73      3.44 o 
   0   8   3       90.75       92.33      6.65 o 
   1   8   3      131.17      129.89      4.01 o 
   2   8   3       17.68       17.75      2.59 o 
   3   8   3       40.39       37.84      3.01 o 
   4   8   3        3.59        3.10      2.79 o 
   5   8   3       61.65       64.14      3.93 o 
   0   9   3        1.86        4.66      8.72 o 
   1   9   3       65.60       54.49      4.66 o 
   2   9   3        4.42        5.14      2.46 o 
   3   9   3       29.17       34.94      3.18 o 
   4   9   3       24.54       28.76      3.34 o 
   5   9   3       19.32       21.26      3.62 o 
   0  10   3       75.88       75.29     11.99 o 
   1  10   3       37.74       42.73      6.08 o 
   2  10   3        3.71        3.16      3.75 o 
   3  10   3       10.61        7.86      3.34 o 
   0  11   3       22.51       23.49     11.60 o 
   1  11   3       16.42       19.40      5.16 o 
   2  11   3        1.49       -2.75      4.89 o 
   1   0   4        0.35        1.19      1.33 o 
   2   0   4        0.16        0.76      1.18 o 
   3   0   4      576.54      586.02      4.93 o 
   4   0   4      134.97      127.97      3.04 o 
   5   0   4        3.39        4.68      1.98 o 
   6   0   4        5.82        4.38      3.00 o 
   7   0   4       23.79       26.74      3.71 o 
   8   0   4        4.60        2.32      4.36 o 
   0   1   4     4353.71     4479.07     83.07 o 
   1   1   4     2700.77     2698.50      9.82 o 
   2   1   4      189.17      199.15      2.05 o 
   3   1   4       19.41       21.95      1.26 o 
   4   1   4      387.47      383.24      3.58 o 
   5   1   4        3.50        3.22      1.51 o 
   6   1   4       90.76       88.65      2.87 o 
   7   1   4       26.26       23.87      2.81 o 
   8   1   4        0.57       -1.05      3.63 o 
   0   2   4     6144.09     6176.64     18.38 o 
   1   2   4      946.75      917.51     12.98 o 
   2   2   4       41.96       47.06      1.31 o 
   3   2   4      460.92      463.98      4.19 o 
   4   2   4       56.26       57.23      1.92 o 
   5   2   4       66.28       65.35      2.33 o 
   6   2   4       74.48       70.56      2.83 o 
   7   2   4       16.29       16.28      3.46 o 
   0   3   4      384.72      374.30      6.25 o 
   1   3   4       16.05       15.25      1.68 o 
   2   3   4     1226.40     1162.93     14.66 o 
   3   3   4      175.85      180.72      2.55 o 
   4   3   4      111.95      113.71      2.51 o 
   5   3   4      103.78      102.21      3.07 o 
   6   3   4       22.41       21.10      2.68 o 
   7   3   4       30.20       29.49      3.70 o 
   0   4   4       84.95       91.13      9.52 o 
   1   4   4        5.67        6.94      1.21 o 
   2   4   4      227.32      270.13      3.72 o 
   3   4   4       22.39       23.31      1.90 o 
   4   4   4      301.83      301.82      4.75 o 
   5   4   4       38.35       41.41      2.76 o 
   6   4   4        9.92        8.19      2.83 o 
   7   4   4       19.50       21.24      3.79 o 
   0   5   4      499.16      471.54      8.24 o 
   1   5   4      468.09      454.05      5.28 o 
   2   5   4      304.61      302.21      5.07 o 
   3   5   4      138.71      138.65      3.40 o 
   4   5   4       32.82       35.12      2.59 o 
   5   5   4       23.43       20.32      2.62 o 
   6   5   4       15.20       15.80      3.09 o 
   7   5   4        6.23        8.08      4.19 o 
   0   6   4      235.96      218.12      6.69 o 
   1   6   4       19.51       16.86      1.59 o 
   2   6   4      243.27      236.98      3.86 o 
   3   6   4       27.21       30.22      2.50 o 
   4   6   4       18.89       22.04      2.64 o 
   5   6   4       10.20       12.55      2.59 o 
   6   6   4       11.37       13.68      3.23 o 
   0   7   4        9.97        9.20      3.09 o 
   1   7   4      103.98      105.90      2.91 o 
   2   7   4      179.98      172.97      5.32 o 
   3   7   4       21.43       23.37      2.66 o 
   4   7   4       20.38       17.78      2.72 o 
   5   7   4       19.49       21.58      3.02 o 
   6   7   4       14.90       20.05      3.66 o 
   0   8   4      144.37      134.47      5.35 o 
   1   8   4       54.90       51.64      3.58 o 
   2   8   4      153.70      156.14      4.14 o 
   3   8   4       21.52       24.23      2.79 o 
   4   8   4       15.18       16.77      2.91 o 
   5   8   4       52.48       62.43      4.25 o 
   0   9   4       12.26       20.04      9.52 o 
   1   9   4       30.85       30.29      4.75 o 
   2   9   4       95.93       90.79      3.98 o 
   3   9   4       36.51       39.82      3.21 o 
   4   9   4        1.40        3.52      2.91 o 
   0  10   4       10.55        2.78      9.35 o 
   1  10   4       14.43       17.42      5.32 o 
   2  10   4       26.75       24.71      4.13 o 
   3  10   4        2.04        3.44      3.28 o 
   0  11   4        5.15       17.73     15.07 o 
   1  11   4       11.61       10.85      5.04 o 
   2  11   4        2.00        1.94      4.90 o 
   1   0   5     4431.52     4471.56     13.57 o 
   2   0   5     1337.38     1395.82      7.50 o 
   3   0   5        0.06        1.82      1.60 o 
   4   0   5       67.83       68.67      3.00 o 
   5   0   5        0.95        0.71      2.40 o 
   6   0   5       13.82       15.12      3.10 o 
   7   0   5        1.08        2.62      3.20 o 
   8   0   5        0.07        3.01      4.24 o 
   0   1   5      245.05      266.96      4.31 o 
   1   1   5     4261.65     4190.98     32.97 o 
   2   1   5      629.75      642.14      7.24 o 
   3   1   5      583.00      597.56      5.75 o 
   4   1   5      116.82      122.54      2.43 o 
   5   1   5      283.05      264.74      3.95 o 
   6   1   5        3.41        2.70      1.97 o 
   7   1   5        9.20        8.65      2.67 o 
   8   1   5        6.67        4.00      3.69 o 
   0   2   5     1104.23     1155.10      7.27 o 
   1   2   5      298.54      292.09      5.01 o 
   2   2   5       83.70       77.03      1.57 o 
   3   2   5      536.20      550.78      5.52 o 
   4   2   5      299.14      305.38      3.69 o 
   5   2   5       67.24       66.69      2.47 o 
   6   2   5      128.12      123.39      3.64 o 
   7   2   5       11.78        7.03      2.96 o 
   0   3   5        0.39        3.46      1.75 o 
   1   3   5     1649.34     1688.37     10.90 o 
   2   3   5     1333.66     1294.48     12.21 o 
   3   3   5      127.51      148.24      2.38 o 
   4   3   5       16.27       17.93      1.61 o 
   5   3   5       64.40       67.10      2.72 o 
   6   3   5       42.83       41.08      3.41 o 
   7   3   5        5.34        6.66      3.76 o 
   0   4   5       33.88       36.37      2.69 o 
   1   4   5      128.92      144.59      3.76 o 
   2   4   5       50.84       49.98      1.89 o 
   3   4   5      231.28      224.28      4.31 o 
   4   4   5       68.64       70.48      2.81 o 
   5   4   5       70.63       71.45      3.13 o 
   6   4   5       56.29       62.54      4.04 o 
   7   4   5        0.56        4.92      4.13 o 
   0   5   5        9.21       13.00      2.77 o 
   1   5   5       98.13      100.43      2.80 o 
   2   5   5      447.33      431.14      7.50 o 
   3   5   5        1.14        0.41      1.83 o 
   4   5   5       31.97       33.28      2.58 o 
   5   5   5       16.44       15.59      2.46 o 
   6   5   5       23.02       19.81      3.32 o 
   7   5   5       11.97       12.61      4.35 o 
   0   6   5       13.25       15.88      3.01 o 
   1   6   5      119.57      114.91      2.88 o 
   2   6   5       38.25       41.86      1.89 o 
   3   6   5       32.80       33.33      2.55 o 
   4   6   5        9.34       12.03      2.48 o 
   5   6   5       26.36       27.03      2.87 o 
   6   6   5        6.72       10.43      3.45 o 
   0   7   5      394.85      358.35      7.60 o 
   1   7   5        5.59        4.57      1.76 o 
   2   7   5       52.74       52.85      3.11 o 
   3   7   5        5.39        4.94      2.34 o 
   4   7   5       11.05        8.65      2.59 o 
   5   7   5        6.86        8.90      3.02 o 
   6   7   5       10.07       16.68      5.28 o 
   0   8   5        1.55        0.68      2.96 o 
   1   8   5      285.90      270.52      9.96 o 
   2   8   5      131.84      138.35      4.34 o 
   3   8   5       87.81       95.08      4.05 o 
   4   8   5        2.75        3.95      2.70 o 
   5   8   5        8.08       10.71      3.71 o 
   0   9   5       10.27       14.01      9.29 o 
   1   9   5        9.29       15.57      4.19 o 
   2   9   5        3.15        6.04      2.81 o 
   3   9   5        5.09        4.98      2.99 o 
   4   9   5        3.80        4.52      3.11 o 
   0  10   5       13.42        2.63      9.44 o 
   1  10   5       34.63       34.75      5.86 o 
   2  10   5       36.55       32.17      4.28 o 
   3  10   5        4.51        5.03      3.27 o 
   0  11   5       13.39       15.40      7.10 o 
   1  11   5        6.55       14.12      4.62 o 
   0   0   6       11.77       11.79      1.43 o 
   1   0   6      557.06      553.60     11.01 o 
   2   0   6      126.18      149.79      3.51 o 
   3   0   6        0.52        1.04      1.54 o 
   4   0   6       39.06       49.12      3.86 o 
   5   0   6      239.46      245.54      5.59 o 
   6   0   6       16.10       21.87      3.39 o 
   7   0   6        2.84        3.97      3.89 o 
   0   1   6     4272.01     4102.11    100.51 o 
   1   1   6      540.44      561.46      5.49 o 
   2   1   6     1729.94     1761.83      6.59 o 
   3   1   6      144.06      134.81      2.25 o 
   4   1   6      101.12      104.53      2.39 o 
   5   1   6      305.23      288.86      4.13 o 
   6   1   6       92.55       84.40      3.23 o 
   7   1   6       16.12       15.60      2.94 o 
   0   2   6      142.42      138.78      3.70 o 
   1   2   6      513.91      531.37      5.95 o 
   2   2   6      754.64      719.23      5.89 o 
   3   2   6      396.94      402.24      3.58 o 
   4   2   6       93.52       96.47      2.28 o 
   5   2   6      371.72      375.36      4.64 o 
   6   2   6       37.65       41.22      2.87 o 
   7   2   6        2.89        4.25      3.76 o 
   0   3   6       52.14       52.67      2.80 o 
   1   3   6     1352.40     1359.72     20.86 o 
   2   3   6      461.57      461.02      7.50 o 
   3   3   6      711.91      702.18     11.02 o 
   4   3   6      534.38      499.00      4.81 o 
   5   3   6       16.00       15.70      2.18 o 
   6   3   6      108.71      117.04      4.65 o 
   7   3   6        0.39        7.38      4.03 o 
   0   4   6       16.38       23.67      4.09 o 
   1   4   6       77.92       70.26      2.38 o 
   2   4   6      426.34      448.33      7.43 o 
   3   4   6      454.76      430.51     11.94 o 
   4   4   6       60.75       59.93      2.82 o 
   5   4   6       20.65       17.84      2.61 o 
   6   4   6       44.62       48.48      3.79 o 
   7   4   6       70.12       71.08      5.32 o 
   0   5   6      244.15      263.82      5.97 o 
   1   5   6      365.02      357.72      4.82 o 
   2   5   6       63.53       58.49      1.99 o 
   3   5   6      126.87      128.40      4.13 o 
   4   5   6       38.92       43.33      2.83 o 
   5   5   6        3.06        4.95      2.78 o 
   6   5   6       13.91       12.52      3.77 o 
   7   5   6        4.84        6.07      4.19 o 
   0   6   6        4.96        7.12      2.49 o 
   1   6   6      185.93      181.97      3.84 o 
   2   6   6      287.18      270.14      3.81 o 
   3   6   6       95.27       95.78      3.50 o 
   4   6   6      171.93      167.69      4.56 o 
   5   6   6       16.38       17.85      3.23 o 
   6   6   6       21.34       28.04      4.37 o 
   0   7   6       61.95       59.62      5.36 o 
   1   7   6       51.02       49.76      2.67 o 
   2   7   6      165.82      168.58      4.36 o 
   3   7   6       23.26       25.27      2.88 o 
   4   7   6        7.41        7.54      2.72 o 
   5   7   6       32.50       36.80      3.88 o 
   6   7   6        4.14        7.07      4.20 o 
   0   8   6       62.18       65.94      4.44 o 
   1   8   6       87.72       82.91      8.59 o 
   2   8   6       37.39       36.94      3.64 o 
   3   8   6       15.98       17.48      2.98 o 
   4   8   6       14.61       10.31      2.99 o 
   5   8   6       15.55       13.43      3.71 o 
   0   9   6      228.19      224.34     16.40 o 
   1   9   6       11.29       11.93      3.52 o 
   2   9   6       40.34       39.69      3.71 o 
   3   9   6       50.31       51.33      3.72 o 
   4   9   6        0.57        0.80      3.37 o 
   0  10   6       34.01       36.13      7.16 o 
   1  10   6       13.19       15.66      4.86 o 
   2  10   6       11.44       12.71      3.79 o 
   3  10   6        8.74       14.05      3.69 o 
   0  11   6       14.43       13.89      7.36 o 
   1  11   6       12.16       13.91      4.57 o 
   1   0   7     5813.43     5477.56     49.68 o 
   2   0   7     1525.93     1522.56     11.14 o 
   3   0   7      452.43      495.24      5.69 o 
   4   0   7        0.52       -0.36      1.92 o 
   5   0   7      264.85      251.43      5.68 o 
   6   0   7       73.66       65.84      3.99 o 
   7   0   7       28.49       26.76      4.46 o 
   0   1   7      199.98      211.08      4.74 o 
   1   1   7     1055.04     1109.94     11.49 o 
   2   1   7      842.50      882.07      5.64 o 
   3   1   7       76.24       79.24      1.82 o 
   4   1   7      265.00      272.00      3.50 o 
   5   1   7       86.48       84.70      2.70 o 
   6   1   7      116.86      113.18      3.56 o 
   7   1   7        4.97        6.91      2.87 o 
   0   2   7       71.20       75.18      2.84 o 
   1   2   7      250.19      286.13      4.70 o 
   2   2   7      373.44      384.50      5.79 o 
   3   2   7      311.58      333.88      4.68 o 
   4   2   7      243.77      231.84      3.31 o 
   5   2   7     1018.79      960.41      7.36 o 
   6   2   7       98.59       99.57      3.95 o 
   7   2   7        9.47       12.68      4.02 o 
   0   3   7      170.69      180.44      4.41 o 
   1   3   7      884.16      906.25     14.11 o 
   2   3   7      395.46      431.21      6.49 o 
   3   3   7       99.73      103.37      2.73 o 
   4   3   7      171.99      181.24      3.16 o 
   5   3   7        5.01        3.75      2.41 o 
   6   3   7       18.09       19.49      4.22 o 
   7   3   7        4.14        3.61      4.31 o 
   0   4   7      226.32      240.00      4.78 o 
   1   4   7        4.05        4.92      1.55 o 
   2   4   7       47.77       52.31      1.67 o 
   3   4   7       36.31       43.52      1.66 o 
   4   4   7       10.27       13.24      2.20 o 
   5   4   7       13.31       11.64      2.76 o 
   6   4   7       52.41       49.50      4.90 o 
   7   4   7       37.32       41.88      5.35 o 
   0   5   7        0.93       -0.07      2.32 o 
   1   5   7      180.76      184.67      4.34 o 
   2   5   7       65.05       67.04      2.23 o 
   3   5   7        5.62        7.17      2.08 o 
   4   5   7        5.29        8.59      2.30 o 
   5   5   7       21.46       26.85      3.24 o 
   6   5   7       59.29       68.55      4.85 o 
   7   5   7       36.85       39.94      5.55 o 
   0   6   7       94.13      100.74      4.61 o 
   1   6   7        7.26        9.55      1.88 o 
   2   6   7      150.88      142.22      3.39 o 
   3   6   7       45.08       49.47      3.07 o 
   4   6   7      102.53       95.75      3.78 o 
   5   6   7        1.67        3.05      2.97 o 
   6   6   7        6.27        9.94      4.87 o 
   0   7   7       17.06       17.19      3.43 o 
   1   7   7        1.10        2.37      2.01 o 
   2   7   7      168.77      158.50      4.65 o 
   3   7   7      224.66      217.55      5.07 o 
   4   7   7       24.25       27.14      3.01 o 
   5   7   7       10.25       15.17      3.33 o 
   6   7   7        7.35        5.41      4.26 o 
   0   8   7       43.38       51.35      4.36 o 
   1   8   7      232.63      216.71      6.58 o 
   2   8   7      114.66      110.84      4.44 o 
   3   8   7        8.90       13.73      3.11 o 
   4   8   7        2.46        2.35      3.16 o 
   5   8   7        6.52        5.70      4.18 o 
   0   9   7      207.13      211.71     21.51 o 
   1   9   7       28.10       25.14      4.05 o 
   2   9   7        2.66       -0.14      3.07 o 
   3   9   7       19.16       17.19      3.49 o 
   4   9   7        6.39        4.72      3.75 o 
   0  10   7        4.16        5.43      6.38 o 
   1  10   7        8.27       14.92      5.67 o 
   2  10   7       11.31        5.99      3.96 o 
   3  10   7       22.39       24.56      4.02 o 
   0  11   7       10.54       12.43      7.57 o 
   1  11   7        0.80       -0.01      5.26 o 
   0   0   8     2934.57     2578.63     12.67 o 
   1   0   8        1.27        2.38      0.97 o 
   2   0   8       11.36        9.81      2.01 o 
   3   0   8       69.03       73.58      3.66 o 
   4   0   8      425.27      407.80      7.44 o 
   5   0   8     1190.31     1127.37     22.92 o 
   6   0   8       94.71       94.93      5.24 o 
   7   0   8       21.73       24.39      4.48 o 
   0   1   8        3.15        4.01      1.59 o 
   1   1   8     1283.47     1220.00      9.19 o 
   2   1   8     2389.48     2527.61     15.20 o 
   3   1   8      167.25      192.85      2.93 o 
   4   1   8      182.94      185.20      3.35 o 
   5   1   8      195.02      192.86      3.92 o 
   6   1   8       59.27       54.90      3.25 o 
   7   1   8       23.42       21.94      3.38 o 
   0   2   8       99.65      104.99      3.37 o 
   1   2   8      476.64      513.52      9.98 o 
   2   2   8     1311.86     1262.04     11.36 o 
   3   2   8      747.66      722.00      9.92 o 
   4   2   8       36.98       39.67      1.84 o 
   5   2   8      107.34      109.68      3.22 o 
   6   2   8       26.55       28.42      3.41 o 
   7   2   8       15.06       22.43      4.16 o 
   0   3   8       15.17       10.65      1.94 o 
   1   3   8      362.70      366.49      8.40 o 
   2   3   8      367.80      338.00      5.01 o 
   3   3   8      103.43      100.67      2.32 o 
   4   3   8      118.06      115.97      2.79 o 
   5   3   8      161.86      155.59      4.46 o 
   6   3   8      126.01      131.34      6.42 o 
   7   3   8       61.11       56.59      5.39 o 
   0   4   8      458.54      480.18      8.10 o 
   1   4   8      408.13      419.29      5.44 o 
   2   4   8      118.33      124.98      2.38 o 
   3   4   8      184.87      193.42      4.05 o 
   4   4   8      357.67      339.21      6.81 o 
   5   4   8      278.79      262.85      6.44 o 
   6   4   8       23.70       24.92      4.38 o 
   7   4   8       17.13       20.28      4.90 o 
   0   5   8       47.29       54.05      3.14 o 
   1   5   8      169.55      193.32      3.97 o 
   2   5   8      468.74      447.89      7.33 o 
   3   5   8      313.26      296.70      5.80 o 
   4   5   8       74.73       74.50      3.49 o 
   5   5   8       41.63       35.95      4.45 o 
   6   5   8        0.59        2.58      4.23 o 
   7   5   8       46.13       51.12      5.99 o 
   0   6   8       43.46       45.72      3.23 o 
   1   6   8        7.57        8.92      2.05 o 
   2   6   8      161.82      162.05      5.24 o 
   3   6   8      132.59      135.84      4.57 o 
   4   6   8      139.63      136.01      5.19 o 
   5   6   8        4.34        5.88      3.93 o 
   6   6   8       16.40       24.31      4.90 o 
   0   7   8      307.29      275.67      8.28 o 
   1   7   8        0.57        2.05      2.12 o 
   2   7   8      180.01      169.82      5.27 o 
   3   7   8       47.98       55.03      3.63 o 
   4   7   8       58.98       59.62      4.27 o 
   5   7   8        7.75        5.19      4.21 o 
   6   7   8        1.25        2.59      4.78 o 
   0   8   8       23.95       23.90      3.61 o 
   1   8   8        3.36        6.55      3.32 o 
   2   8   8       73.55       67.23      3.90 o 
   3   8   8      109.34      108.49      4.62 o 
   4   8   8       12.72       12.18      3.59 o 
   5   8   8       14.84       13.50      4.79 o 
   0   9   8       17.06       16.03      5.94 o 
   1   9   8       51.88       57.55      4.39 o 
   2   9   8        9.58        9.39      3.04 o 
   3   9   8       58.98       62.81      4.28 o 
   4   9   8        9.71       13.09      4.49 o 
   0  10   8       19.78       15.74      7.07 o 
   1  10   8       40.69       37.46      6.30 o 
   2  10   8        6.16        6.77      3.89 o 
   3  10   8        5.84        6.64      3.99 o 
   0  11   8       35.06       30.11      7.89 o 
   1   0   9     5707.48     5585.52     85.79 o 
   2   0   9        1.12        2.21      1.96 o 
   3   0   9      368.08      364.07      6.38 o 
   4   0   9      399.06      420.83      7.61 o 
   5   0   9      280.41      263.42      8.05 o 
   6   0   9        0.24        2.22      3.58 o 
   7   0   9       67.42       67.44      5.36 o 
   0   1   9      427.20      378.45      7.43 o 
   1   1   9      173.35      163.09      2.95 o 
   2   1   9      661.30      694.43      5.43 o 
   3   1   9      415.39      430.56      5.67 o 
   4   1   9      731.22      684.33      7.09 o 
   5   1   9       42.51       45.22      2.58 o 
   6   1   9       38.85       43.77      3.13 o 
   7   1   9       54.13       57.38      4.89 o 
   0   2   9     2189.68     2152.64     57.13 o 
   1   2   9     1561.06     1552.14     17.21 o 
   2   2   9      594.26      596.93      9.25 o 
   3   2   9      107.34      109.77      3.23 o 
   4   2   9      914.90      883.85      7.20 o 
   5   2   9       70.83       70.23      3.19 o 
   6   2   9       45.51       44.55      3.73 o 
   7   2   9       21.96       29.94      4.36 o 
   0   3   9        1.53        3.36      1.82 o 
   1   3   9      628.83      638.18     12.90 o 
   2   3   9     1288.98     1270.70     13.35 o 
   3   3   9       50.10       52.65      1.87 o 
   4   3   9      141.66      144.54      3.42 o 
   5   3   9      560.69      528.87      8.48 o 
   6   3   9      133.69      130.69      6.37 o 
   7   3   9       28.17       29.80      5.14 o 
   0   4   9       63.54       62.03      3.08 o 
   1   4   9       45.86       59.41      2.33 o 
   2   4   9     1425.98     1319.55     15.49 o 
   3   4   9      233.33      212.20      4.24 o 
   4   4   9       65.65       66.04      3.63 o 
   5   4   9       37.29       36.41      4.40 o 
   6   4   9      132.08      122.48      6.42 o 
   7   4   9       39.10       54.49      5.72 o 
   0   5   9       69.46       65.82      3.37 o 
   1   5   9       83.54       89.10      2.88 o 
   2   5   9      662.03      623.78     12.31 o 
   3   5   9       96.63       94.62      3.45 o 
   4   5   9       66.61       67.34      3.99 o 
   5   5   9       43.94       50.74      4.81 o 
   6   5   9       19.17       23.78      4.56 o 
   0   6   9       30.48       24.87      2.96 o 
   1   6   9       78.33       78.93      3.04 o 
   2   6   9      142.27      143.94      3.93 o 
   3   6   9      178.44      181.25      6.13 o 
   4   6   9      175.33      164.14      6.48 o 
   5   6   9       46.96       40.97      5.88 o 
   6   6   9       10.95       10.18      4.53 o 
   0   7   9      178.46      160.92      5.42 o 
   1   7   9      129.08      131.28      3.79 o 
   2   7   9       59.36       63.09      3.57 o 
   3   7   9      691.53      656.87     18.05 o 
   4   7   9        7.63        4.31      3.89 o 
   5   7   9        1.17        2.56      4.23 o 
   0   8   9      151.45      136.19      5.51 o 
   1   8   9       20.96       20.00      3.51 o 
   2   8   9        4.89        4.91      2.86 o 
   3   8   9       24.41       28.92      3.42 o 
   4   8   9       24.09       23.40      4.59 o 
   5   8   9        5.64        7.73      4.73 o 
   0   9   9       13.12       14.30      6.07 o 
   1   9   9       41.73       44.57      4.15 o 
   2   9   9       57.70       56.98      4.04 o 
   3   9   9       16.78       17.65      3.88 o 
   4   9   9        3.25        2.16      4.66 o 
   0  10   9        1.83       13.42      6.78 o 
   1  10   9       27.53       30.71      6.12 o 
   2  10   9        3.02        3.38      3.95 o 
   3  10   9        1.44        8.03      4.03 o 
   0   0  10        0.76        3.08      1.61 o 
   1   0  10        1.75        4.08      1.38 o 
   2   0  10     3153.24     3302.30     37.97 o 
   3   0  10        1.23        1.53      2.17 o 
   4   0  10      415.42      452.57      8.06 o 
   5   0  10       38.89       38.17      4.10 o 
   6   0  10        1.76        0.99      3.45 o 
   7   0  10        2.86        1.54      4.22 o 
   0   1  10      405.85      354.03      4.08 o 
   1   1  10     1183.03     1175.76     18.48 o 
   2   1  10     1615.29     1555.36     12.79 o 
   3   1  10        1.76        2.60      1.15 o 
   4   1  10       97.01       93.78      2.67 o 
   5   1  10      651.08      625.29      7.23 o 
   6   1  10       35.39       32.23      2.96 o 
   7   1  10       31.85       30.45      3.68 o 
   0   2  10      350.11      379.64      7.16 o 
   1   2  10      109.43      132.82      4.18 o 
   2   2  10     1889.65     1978.46     16.14 o 
   3   2  10       39.46       42.81      1.81 o 
   4   2  10      172.06      167.31      3.34 o 
   5   2  10      394.95      371.98      5.79 o 
   6   2  10      127.70      120.80      4.85 o 
   7   2  10        1.38        2.63      3.94 o 
   0   3  10      207.18      224.07      5.75 o 
   1   3  10      116.27      124.90      3.50 o 
   2   3  10      184.45      193.57      3.71 o 
   3   3  10       69.22       68.36      2.60 o 
   4   3  10      260.87      248.44      6.54 o 
   5   3  10        3.50        4.23      3.64 o 
   6   3  10       29.64       31.15      4.63 o 
   7   3  10        5.55       10.37      4.54 o 
   0   4  10      187.73      186.52      4.73 o 
   1   4  10      163.49      166.09      3.45 o 
   2   4  10      796.03      739.21     14.80 o 
   3   4  10      127.64      120.02      2.98 o 
   4   4  10      104.03      109.11      5.35 o 
   5   4  10      137.52      140.63      6.25 o 
   6   4  10       78.27       82.92      5.82 o 
   7   4  10        7.21        7.63      4.83 o 
   0   5  10       77.10       72.24      3.64 o 
   1   5  10       22.43       24.41      2.17 o 
   2   5  10      499.08      472.37      9.28 o 
   3   5  10      325.68      311.60      5.56 o 
   4   5  10      430.06      412.43      9.22 o 
   5   5  10      142.32      141.90      6.47 o 
   6   5  10       10.00        9.07      4.41 o 
   0   6  10      232.57      225.02      7.51 o 
   1   6  10      154.59      154.65      3.90 o 
   2   6  10      226.84      220.59      5.48 o 
   3   6  10      382.04      372.96      7.30 o 
   4   6  10       14.02       19.23      4.18 o 
   5   6  10       12.83       21.94      4.61 o 
   6   6  10        0.52        5.27      4.59 o 
   0   7  10       10.73       10.23      3.13 o 
   1   7  10       18.81       22.15      2.60 o 
   2   7  10       23.33       27.41      2.76 o 
   3   7  10       13.86       21.74      3.54 o 
   4   7  10       48.04       47.23      4.96 o 
   5   7  10        5.03        1.86      4.50 o 
   0   8  10      169.56      161.07      5.95 o 
   1   8  10       84.07       91.06      5.14 o 
   2   8  10       13.47       12.48      2.99 o 
   3   8  10       68.53       73.54      4.71 o 
   4   8  10       36.46       35.79      4.97 o 
   5   8  10        0.39        5.90      4.73 o 
   0   9  10       33.22       36.58      6.90 o 
   1   9  10        0.97       -0.30      3.33 o 
   2   9  10       18.52       20.74      3.41 o 
   3   9  10       63.51       64.91      5.49 o 
   4   9  10       18.14       14.78      4.88 o 
   0  10  10       19.82       15.33      7.02 o 
   1  10  10       37.36       40.14      5.52 o 
   2  10  10       12.13       11.19      3.29 o 
   1   0  11       29.80       38.70      2.61 o 
   2   0  11      462.49      528.68      7.24 o 
   3   0  11       91.12      104.33      4.06 o 
   4   0  11       15.55       17.45      3.28 o 
   5   0  11       47.29       47.48      4.35 o 
   6   0  11       22.10       20.96      3.79 o 
   7   0  11       22.98       20.62      4.55 o 
   0   1  11      254.82      232.26      4.77 o 
   1   1  11     1822.55     1729.98     21.26 o 
   2   1  11      148.20      163.92      2.97 o 
   3   1  11       67.91       74.93      2.78 o 
   4   1  11      656.60      631.55      6.78 o 
   5   1  11      361.66      342.21      5.66 o 
   6   1  11        0.79        3.50      2.53 o 
   7   1  11       11.86       12.41      3.28 o 
   0   2  11      505.42      483.29     13.88 o 
   1   2  11      363.45      352.30      6.31 o 
   2   2  11      384.97      393.78      4.11 o 
   3   2  11      195.06      188.64      4.25 o 
   4   2  11      773.31      737.38      8.61 o 
   5   2  11      262.04      259.25      5.07 o 
   6   2  11        9.53       12.22      3.19 o 
   7   2  11       75.28       77.99      5.46 o 
   0   3  11      842.35      821.56     14.22 o 
   1   3  11      228.63      222.96      5.04 o 
   2   3  11      216.02      215.29      2.90 o 
   3   3  11      140.50      143.66      3.74 o 
   4   3  11      520.84      493.63      8.00 o 
   5   3  11       68.59       74.99      5.14 o 
   6   3  11       11.25        9.29      4.19 o 
   7   3  11       45.43       50.11      5.59 o 
   0   4  11      635.12      655.47      9.57 o 
   1   4  11       14.35       19.18      2.13 o 
   2   4  11      137.82      143.39      3.03 o 
   3   4  11      138.32      147.01      3.44 o 
   4   4  11      141.23      136.57      5.81 o 
   5   4  11        6.18        8.07      3.77 o 
   6   4  11       18.22       20.39      4.62 o 
   7   4  11       29.10       42.06      5.55 o 
   0   5  11      721.55      711.28     10.00 o 
   1   5  11       62.42       63.33      2.76 o 
   2   5  11      191.55      190.69      5.37 o 
   3   5  11      129.04      127.39      4.48 o 
   4   5  11       42.31       42.59      4.48 o 
   5   5  11       28.43       31.08      4.48 o 
   6   5  11       78.48       90.54      6.25 o 
   0   6  11       54.66       49.61      4.74 o 
   1   6  11      108.31      104.21      3.49 o 
   2   6  11        2.38        5.39      1.98 o 
   3   6  11      824.18      759.83     11.02 o 
   4   6  11        9.82       12.52      4.03 o 
   5   6  11        6.73        9.95      4.29 o 
   6   6  11       27.76       38.94      5.38 o 
   0   7  11        7.38        9.17      3.29 o 
   1   7  11      231.09      213.34      4.82 o 
   2   7  11       67.26       67.38      3.30 o 
   3   7  11       36.50       35.29      4.48 o 
   4   7  11      103.14       97.10      6.04 o 
   5   7  11       28.99       26.14      4.88 o 
   0   8  11        4.53        5.21      3.45 o 
   1   8  11       23.63       21.25      3.64 o 
   2   8  11       17.85       22.85      3.08 o 
   3   8  11       21.48       29.64      4.68 o 
   4   8  11        0.18        3.87      4.26 o 
   0   9  11      227.25      248.05     11.90 o 
   1   9  11        2.31        2.27      3.23 o 
   2   9  11       10.87        8.16      3.33 o 
   3   9  11        9.36       11.49      4.42 o 
   4   9  11       21.22       27.91      5.37 o 
   0  10  11        0.30        1.40      6.87 o 
   1  10  11       40.15       36.43      5.41 o 
   2  10  11        6.01        7.40      3.67 o 
   0   0  12     2912.50     2652.93     28.06 o 
   1   0  12      120.28      137.99      6.72 o 
   2   0  12      272.63      285.90      5.68 o 
   3   0  12      555.24      540.57      8.27 o 
   4   0  12      151.33      158.65      5.56 o 
   5   0  12      706.55      654.35     10.81 o 
   6   0  12        1.73       -0.86      3.65 o 
   7   0  12       36.92       35.73      5.03 o 
   0   1  12       68.28       71.16      2.31 o 
   1   1  12      294.59      266.70      5.52 o 
   2   1  12     1497.47     1402.37     17.75 o 
   3   1  12       70.69       73.74      2.15 o 
   4   1  12      276.59      282.56      4.89 o 
   5   1  12      176.04      169.90      4.41 o 
   6   1  12       54.45       49.53      3.28 o 
   7   1  12       65.53       62.87      4.30 o 
   0   2  12        1.05        3.69      2.49 o 
   1   2  12       25.14       26.79      1.88 o 
   2   2  12      100.22      114.00      2.55 o 
   3   2  12       52.11       52.89      2.67 o 
   4   2  12      111.74      111.51      3.46 o 
   5   2  12       45.33       49.51      3.05 o 
   6   2  12       35.24       41.06      3.81 o 
   7   2  12       57.72       61.01      5.26 o 
   0   3  12       10.47       14.27      2.28 o 
   1   3  12       85.67       90.87      2.88 o 
   2   3  12       29.76       32.92      1.51 o 
   3   3  12      110.52      112.83      3.50 o 
   4   3  12       16.44       16.90      2.57 o 
   5   3  12      104.46      102.55      6.45 o 
   6   3  12       33.70       40.16      5.68 o 
   7   3  12       37.12       48.82      5.76 o 
   0   4  12       24.14       27.79      3.28 o 
   1   4  12       21.57       22.31      2.07 o 
   2   4  12       14.74       16.21      1.63 o 
   3   4  12      721.10      662.85      7.35 o 
   4   4  12      131.64      131.45      5.77 o 
   5   4  12       16.64       15.90      4.06 o 
   6   4  12       22.07       27.44      4.90 o 
   0   5  12      302.05      282.81      9.25 o 
   1   5  12      219.52      217.68      4.06 o 
   2   5  12      171.09      167.69      3.96 o 
   3   5  12      373.41      363.58      8.46 o 
   4   5  12      131.27      126.93      6.00 o 
   5   5  12       50.28       50.71      5.11 o 
   6   5  12       44.62       51.80      5.49 o 
   0   6  12        1.12        1.64      2.83 o 
   1   6  12        7.77        7.63      2.18 o 
   2   6  12      105.57      101.92      4.11 o 
   3   6  12       47.35       50.40      3.82 o 
   4   6  12        6.75        5.05      4.04 o 
   5   6  12       21.63       22.00      4.60 o 
   6   6  12        1.62        1.46      5.71 o 
   0   7  12        5.68        9.03      3.18 o 
   1   7  12      121.57      116.04      3.71 o 
   2   7  12       20.66       23.21      2.52 o 
   3   7  12        9.05       13.16      3.94 o 
   4   7  12       17.14       15.88      4.38 o 
   5   7  12        9.54       10.31      4.63 o 
   0   8  12      197.41      178.99      6.43 o 
   1   8  12       64.77       66.43      3.63 o 
   2   8  12       60.48       63.21      4.05 o 
   3   8  12       15.76       17.51      4.29 o 
   4   8  12        8.92       10.44      4.54 o 
   0   9  12        4.09       13.79      6.21 o 
   1   9  12        8.92       11.76      3.39 o 
   2   9  12        1.86        3.43      3.78 o 
   3   9  12       15.63       15.74      4.66 o 
   0  10  12        0.70        6.33      6.63 o 
   1  10  12       34.17       32.26      5.43 o 
   2  10  12        0.42        1.39      4.19 o 
   1   0  13        0.07        1.31      0.82 o 
   2   0  13        5.11        5.48      2.23 o 
   3   0  13      204.82      206.93      7.74 o 
   4   0  13       90.13       85.00      5.04 o 
   5   0  13       12.00        9.91      3.60 o 
   6   0  13        1.89        2.88      3.80 o 
   7   0  13       11.16       14.29      4.52 o 
   0   1  13      327.39      307.58      4.28 o 
   1   1  13      297.55      277.77      6.77 o 
   2   1  13      104.74      106.82      3.75 o 
   3   1  13       13.16       12.81      1.45 o 
   4   1  13      228.46      231.45      4.61 o 
   5   1  13       45.50       45.25      2.98 o 
   6   1  13        8.96        7.66      2.67 o 
   7   1  13       25.87       31.56      3.86 o 
   0   2  13       31.24       36.76      3.27 o 
   1   2  13       26.22       27.90      1.91 o 
   2   2  13      127.27      131.89      2.64 o 
   3   2  13       19.64       25.73      1.92 o 
   4   2  13      324.37      308.76      5.20 o 
   5   2  13      101.29       97.83      3.69 o 
   6   2  13        6.98       11.00      2.99 o 
   7   2  13        6.07       12.34      4.45 o 
   0   3  13       81.40       85.19      3.54 o 
   1   3  13       71.88       77.43      2.82 o 
   2   3  13      526.21      500.26      9.30 o 
   3   3  13      136.67      135.50      3.90 o 
   4   3  13       35.13       37.40      3.01 o 
   5   3  13       14.28       14.74      3.94 o 
   6   3  13       26.76       33.56      4.88 o 
   0   4  13      256.59      235.23      7.47 o 
   1   4  13       78.62       75.44      2.85 o 
   2   4  13      175.27      166.50      3.79 o 
   3   4  13      276.13      247.40      4.97 o 
   4   4  13       62.94       59.48      4.75 o 
   5   4  13       51.72       52.95      5.03 o 
   6   4  13       60.55       67.45      5.87 o 
   0   5  13       68.89       70.48      3.99 o 
   1   5  13       39.81       43.91      2.49 o 
   2   5  13       94.97       92.28      3.51 o 
   3   5  13       87.84       89.73      5.16 o 
   4   5  13       11.09       12.19      3.95 o 
   5   5  13       10.74       12.33      4.31 o 
   6   5  13       15.13       14.03      4.79 o 
   0   6  13       32.12       31.86      3.71 o 
   1   6  13      137.76      134.49      3.72 o 
   2   6  13       67.67       67.16      2.95 o 
   3   6  13       27.80       29.73      3.52 o 
   4   6  13       14.80       15.83      4.07 o 
   5   6  13        9.73       13.87      4.37 o 
   0   7  13      175.32      181.40      6.28 o 
   1   7  13        3.76        6.41      2.31 o 
   2   7  13       20.25       25.05      2.91 o 
   3   7  13      107.07      108.13      6.02 o 
   4   7  13        0.43       -0.38      4.28 o 
   5   7  13       11.01       16.80      4.76 o 
   0   8  13       62.32       62.06      4.78 o 
   1   8  13       17.31       22.75      3.07 o 
   2   8  13       22.11       27.96      4.06 o 
   3   8  13       30.13       33.45      4.82 o 
   4   8  13        9.72        8.52      4.79 o 
   0   9  13       12.86       15.58      6.57 o 
   1   9  13       14.23        8.90      3.42 o 
   2   9  13        5.59        8.91      3.92 o 
   3   9  13        6.76        9.90      4.18 o 
   0  10  13        5.36        5.25      6.98 o 
   1  10  13        2.38        1.65      4.78 o 
   0   0  14      162.79      146.76      4.49 o 
   1   0  14      320.39      273.29     10.54 o 
   2   0  14        4.91        9.03      2.37 o 
   3   0  14        1.78        2.84      2.61 o 
   4   0  14      367.81      354.63      9.43 o 
   5   0  14        7.01        6.51      3.56 o 
   6   0  14        7.70        8.34      3.88 o 
   7   0  14        6.56        9.81      4.64 o 
   0   1  14      123.15      124.01      3.03 o 
   1   1  14       75.06       84.30      2.30 o 
   2   1  14      210.30      191.69      3.57 o 
   3   1  14      149.46      148.37      3.57 o 
   4   1  14      462.18      435.35      7.21 o 
   5   1  14       21.28       20.53      2.71 o 
   6   1  14       26.06       35.65      3.40 o 
   7   1  14       18.42       21.00      3.77 o 
   0   2  14       30.80       36.67      3.46 o 
   1   2  14       51.05       53.22      2.31 o 
   2   2  14      166.47      172.00      2.81 o 
   3   2  14       56.84       57.35      2.35 o 
   4   2  14       63.68       62.40      3.07 o 
   5   2  14       58.08       57.57      3.21 o 
   6   2  14        8.89       11.49      3.54 o 
   7   2  14        3.02        7.94      4.22 o 
   0   3  14       42.24       48.66      3.08 o 
   1   3  14       52.08       48.23      2.51 o 
   2   3  14      112.12      126.35      3.20 o 
   3   3  14       77.49       81.48      2.99 o 
   4   3  14       72.97       79.97      3.67 o 
   5   3  14       36.22       32.22      4.44 o 
   6   3  14       46.20       50.64      5.30 o 
   0   4  14      108.27      116.36      7.52 o 
   1   4  14      209.40      204.29      4.17 o 
   2   4  14       22.67       22.08      2.53 o 
   3   4  14       24.37       26.09      2.39 o 
   4   4  14       21.82       29.07      4.38 o 
   5   4  14       24.56       29.92      4.69 o 
   6   4  14        5.16        7.77      4.65 o 
   0   5  14      257.74      246.38      6.36 o 
   1   5  14       76.25       77.94      2.97 o 
   2   5  14        1.02        0.35      2.78 o 
   3   5  14      104.17      103.68      5.50 o 
   4   5  14       62.08       67.37      5.10 o 
   5   5  14       26.91       25.15      4.50 o 
   6   5  14        0.83        3.60      4.81 o 
   0   6  14      761.53      697.33     10.57 o 
   1   6  14       18.71       18.92      2.43 o 
   2   6  14       15.09       12.99      2.62 o 
   3   6  14      108.45      103.18      5.69 o 
   4   6  14      145.26      131.35      6.53 o 
   5   6  14        5.78       13.94      4.54 o 
   0   7  14      151.96      145.11      5.90 o 
   1   7  14       29.80       32.93      2.84 o 
   2   7  14       20.75       23.61      2.95 o 
   3   7  14        6.85        8.51      3.74 o 
   4   7  14       26.46       28.97      4.88 o 
   5   7  14       11.38       16.58      4.94 o 
   0   8  14       43.85       45.96      4.49 o 
   1   8  14        5.23        4.10      2.52 o 
   2   8  14       56.42       56.11      5.89 o 
   3   8  14       10.04       13.73      4.15 o 
   4   8  14        0.58        3.59      4.55 o 
   0   9  14       41.81       47.28      9.11 o 
   1   9  14        7.54        9.63      3.44 o 
   2   9  14       12.37       10.55      3.67 o 
   3   9  14        1.45        6.70      4.14 o 
   0  10  14        2.81        3.67      7.34 o 
   1   0  15      150.65      135.58      6.75 o 
   2   0  15        0.04       -0.46      2.37 o 
   3   0  15        0.22        2.80      2.74 o 
   4   0  15      204.14      195.28      6.41 o 
   5   0  15       59.57       55.93      4.64 o 
   6   0  15        0.05       -1.63      4.06 o 
   7   0  15        1.55        3.51      4.56 o 
   0   1  15      455.86      424.44      5.30 o 
   1   1  15       14.48       13.99      1.37 o 
   2   1  15       38.07       39.17      1.84 o 
   3   1  15      225.21      221.44      4.31 o 
   4   1  15      133.72      127.22      3.88 o 
   5   1  15        7.27        6.37      2.46 o 
   6   1  15        6.34        5.95      2.81 o 
   0   2  15      426.29      392.55     21.91 o 
   1   2  15      121.76      119.42      3.22 o 
   2   2  15      349.05      332.69      5.67 o 
   3   2  15       22.71       23.72      2.32 o 
   4   2  15       87.40       88.98      4.29 o 
   5   2  15       20.48       21.31      2.71 o 
   6   2  15       11.12       10.62      3.52 o 
   0   3  15      242.25      230.58      5.54 o 
   1   3  15       22.53       23.68      2.24 o 
   2   3  15       10.25       11.22      1.91 o 
   3   3  15       70.80       66.29      2.92 o 
   4   3  15      102.94      102.75      4.09 o 
   5   3  15       46.48       51.86      4.89 o 
   6   3  15       11.88       12.27      4.44 o 
   0   4  15      491.90      484.81      8.12 o 
   1   4  15      113.81      112.66      3.44 o 
   2   4  15       20.39       24.48      2.38 o 
   3   4  15      151.57      144.58      4.23 o 
   4   4  15      144.57      151.67      7.21 o 
   5   4  15        3.30        3.22      4.05 o 
   6   4  15        2.37        2.64      4.42 o 
   0   5  15      248.96      258.59      6.67 o 
   1   5  15      122.59      122.90      3.58 o 
   2   5  15       22.44       23.83      2.85 o 
   3   5  15        2.00        1.82      3.09 o 
   4   5  15       56.98       61.28      5.04 o 
   5   5  15       26.11       26.66      4.84 o 
   6   5  15       10.93        9.67      4.80 o 
   0   6  15       62.37       70.72      4.52 o 
   1   6  15      164.02      157.99      4.14 o 
   2   6  15       29.46       32.91      2.71 o 
   3   6  15       86.98       90.20      4.83 o 
   4   6  15       23.28       21.63      4.52 o 
   5   6  15       21.06       21.01      4.85 o 
   0   7  15        5.89       13.46      3.45 o 
   1   7  15        2.14        4.07      2.38 o 
   2   7  15       59.08       62.23      3.38 o 
   3   7  15       66.02       66.69      4.98 o 
   4   7  15       29.60       31.49      5.05 o 
   0   8  15        3.13        3.10      3.68 o 
   1   8  15       39.39       39.47      3.14 o 
   2   8  15       14.97       20.34      3.66 o 
   3   8  15       13.00       13.06      4.20 o 
   4   8  15       14.78       12.98      4.83 o 
   0   9  15        2.65        6.94      6.32 o 
   1   9  15        3.69        3.32      3.60 o 
   2   9  15       16.10       17.18      3.79 o 
   0   0  16      320.21      302.05      6.49 o 
   1   0  16      147.20      146.27      6.67 o 
   2   0  16       69.87       66.44      3.73 o 
   3   0  16       20.94       25.93      3.42 o 
   4   0  16       91.56       76.21      5.45 o 
   5   0  16        8.07        7.33      3.70 o 
   6   0  16        1.96        2.77      3.97 o 
   0   1  16       14.01       21.57      2.04 o 
   1   1  16      110.28      116.05      2.51 o 
   2   1  16       67.34       71.58      2.76 o 
   3   1  16      154.86      152.11      4.94 o 
   4   1  16       79.15       75.84      3.30 o 
   5   1  16       49.60       49.43      3.22 o 
   6   1  16        4.91        7.94      2.87 o 
   0   2  16       63.59       57.74      4.15 o 
   1   2  16       71.64       68.76      2.66 o 
   2   2  16       27.79       29.26      1.99 o 
   3   2  16      203.39      205.71      4.34 o 
   4   2  16       52.20       52.01      3.01 o 
   5   2  16        4.80        6.03      2.52 o 
   6   2  16       37.81       43.61      4.33 o 
   0   3  16       29.09       31.31      3.09 o 
   1   3  16       85.91       88.16      3.14 o 
   2   3  16        4.12        6.64      1.90 o 
   3   3  16      108.21      107.96      4.42 o 
   4   3  16       40.01       37.77      3.21 o 
   5   3  16        5.72        7.85      4.02 o 
   6   3  16       26.43       30.44      5.23 o 
   0   4  16       14.24       14.33      2.97 o 
   1   4  16      231.37      222.96      4.56 o 
   2   4  16       13.80       14.97      2.21 o 
   3   4  16       70.97       67.72      3.44 o 
   4   4  16       53.50       59.51      5.47 o 
   5   4  16       22.59       24.55      4.56 o 
   6   4  16        0.39        1.67      4.59 o 
   0   5  16       80.43       87.40      4.98 o 
   1   5  16       75.06       74.13      3.14 o 
   2   5  16      265.07      246.97      5.57 o 
   3   5  16       14.19       13.79      3.32 o 
   4   5  16        1.67        3.12      3.94 o 
   5   5  16        2.58        2.91      4.34 o 
   0   6  16        2.75        4.11      3.24 o 
   1   6  16        8.61       10.76      2.38 o 
   2   6  16        6.09        6.51      2.43 o 
   3   6  16       21.99       27.08      3.94 o 
   4   6  16        9.20       13.24      4.17 o 
   5   6  16       12.88       16.96      4.96 o 
   0   7  16       22.67       21.07      3.96 o 
   1   7  16       63.47       66.29      3.47 o 
   2   7  16      119.90      122.53      4.15 o 
   3   7  16        7.63        9.81      3.92 o 
   4   7  16       29.41       28.23      5.49 o 
   0   8  16       10.76       15.55      4.07 o 
   1   8  16        2.61        6.29      2.69 o 
   2   8  16        9.15       13.07      3.58 o 
   3   8  16        1.93        8.20      4.63 o 
   0   9  16       23.95       30.32      7.62 o 
   1   9  16        8.71        7.82      3.64 o 
   2   9  16       19.06       28.35      4.10 o 
   1   0  17     1392.28     1235.06     15.49 o 
   2   0  17      108.04      100.48      6.36 o 
   3   0  17        1.91        3.93      3.11 o 
   4   0  17       88.01       95.73      5.15 o 
   5   0  17        0.64       -0.57      3.64 o 
   6   0  17       50.88       66.41      5.63 o 
   0   1  17      485.05      448.99      9.88 o 
   1   1  17       34.98       37.70      1.79 o 
   2   1  17      115.93      118.97      3.36 o 
   3   1  17      177.12      172.38      4.37 o 
   4   1  17        9.21       10.34      2.46 o 
   5   1  17        0.00        0.44      2.54 o 
   6   1  17       26.73       28.76      3.40 o 
   0   2  17      209.34      214.00      5.89 o 
   1   2  17       45.02       42.71      2.42 o 
   2   2  17       24.55       29.77      2.38 o 
   3   2  17      124.08      117.37      3.63 o 
   4   2  17      142.02      134.51      4.11 o 
   5   2  17        2.09        3.75      2.56 o 
   6   2  17       42.57       40.91      4.95 o 
   0   3  17      539.55      520.10     11.90 o 
   1   3  17      188.80      188.18      4.29 o 
   2   3  17      239.80      223.71      4.92 o 
   3   3  17      204.29      206.44      5.22 o 
   4   3  17       31.92       38.18      3.31 o 
   5   3  17       14.02       15.40      4.28 o 
   6   3  17        8.38       14.21      4.89 o 
   0   4  17      151.87      149.53      6.10 o 
   1   4  17       10.83       10.12      2.24 o 
   2   4  17       64.95       68.29      3.08 o 
   3   4  17       90.88       99.44      4.53 o 
   4   4  17       13.69       19.62      4.07 o 
   5   4  17        8.34       10.22      4.30 o 
   0   5  17      126.45      124.21      5.29 o 
   1   5  17       51.06       55.90      2.95 o 
   2   5  17       22.82       24.95      2.99 o 
   3   5  17        1.69        0.80      3.75 o 
   4   5  17        1.08        5.48      4.08 o 
   5   5  17       15.88       20.51      4.63 o 
   0   6  17       28.51       28.66      3.99 o 
   1   6  17       60.88       57.91      3.20 o 
   2   6  17        1.90        5.00      2.49 o 
   3   6  17        6.89        7.88      4.17 o 
   4   6  17       20.50       23.84      4.69 o 
   5   6  17       18.93       24.20      4.96 o 
   0   7  17       20.31       23.38      4.00 o 
   1   7  17       18.50       17.20      2.75 o 
   2   7  17       19.61       24.41      2.94 o 
   3   7  17       66.60       63.04      4.95 o 
   4   7  17        2.02        6.76      4.81 o 
   0   8  17       43.14       46.49      4.95 o 
   1   8  17       19.18       18.65      3.00 o 
   2   8  17       73.96       80.71      4.86 o 
   3   8  17        6.85        9.45      4.32 o 
   0   9  17        8.55       17.61      5.25 o 
   1   9  17        2.30        0.92      3.66 o 
   0   0  18     1631.97     1472.03     31.76 o 
   1   0  18      177.05      183.20      6.15 o 
   2   0  18       85.96       78.88      4.31 o 
   3   0  18       57.74       46.58      4.07 o 
   4   0  18        0.19        0.34      3.43 o 
   5   0  18       39.52       40.08      4.61 o 
   6   0  18       67.80       73.92      5.82 o 
   0   1  18     1243.15     1135.17     10.95 o 
   1   1  18      458.42      425.71      4.99 o 
   2   1  18       90.22       88.40      3.14 o 
   3   1  18      137.26      124.50      3.76 o 
   4   1  18        3.17        5.02      2.40 o 
   5   1  18       47.00       48.32      3.40 o 
   6   1  18       32.50       38.19      3.58 o 
   0   2  18       81.47       78.40      9.00 o 
   1   2  18       12.24       16.65      2.11 o 
   2   2  18      315.38      331.51      7.27 o 
   3   2  18      126.72      124.00      3.79 o 
   4   2  18       76.88       83.94      3.63 o 
   5   2  18        0.03        2.78      2.70 o 
   6   2  18       48.80       44.03      5.03 o 
   0   3  18      187.55      179.79      5.48 o 
   1   3  18       19.31       21.15      2.43 o 
   2   3  18       25.91       23.66      3.28 o 
   3   3  18       85.57       80.56      3.85 o 
   4   3  18       11.82       11.01      2.89 o 
   5   3  18       22.88       22.86      4.58 o 
   6   3  18       80.19       93.18      6.59 o 
   0   4  18       23.16       25.28      3.43 o 
   1   4  18      115.00      112.75      3.72 o 
   2   4  18      411.69      395.13      6.70 o 
   3   4  18       11.86       13.14      3.09 o 
   4   4  18       15.54       15.47      4.24 o 
   5   4  18       13.83       17.61      4.58 o 
   0   5  18      237.65      228.70      6.82 o 
   1   5  18       47.66       49.26      2.98 o 
   2   5  18        6.96        6.91      3.20 o 
   3   5  18       81.00       84.16      5.52 o 
   4   5  18       47.80       51.04      5.15 o 
   5   5  18       31.49       35.70      5.24 o 
   0   6  18       26.72       31.01      4.11 o 
   1   6  18       45.50       44.86      3.11 o 
   2   6  18       95.61       92.60      3.81 o 
   3   6  18       17.62       19.82      4.47 o 
   4   6  18       57.12       64.41      5.78 o 
   0   7  18        3.89        5.29      3.83 o 
   1   7  18       25.20       25.30      3.05 o 
   2   7  18        8.63       13.82      2.93 o 
   3   7  18       24.97       30.37      5.16 o 
   4   7  18       49.40       54.65      5.85 o 
   0   8  18       29.17       26.53      5.10 o 
   1   8  18       20.41       20.18      3.17 o 
   2   8  18        1.80        0.72      3.60 o 
   0   9  18        0.62        3.52      5.36 o 
   1   0  19      480.97      457.30      8.85 o 
   2   0  19       48.33       43.73      3.71 o 
   3   0  19       18.53        8.58      3.16 o 
   4   0  19        3.36        1.35      3.62 o 
   5   0  19        2.53        8.00      4.05 o 
   6   0  19       19.81       27.51      5.15 o 
   0   1  19      359.57      386.36      7.27 o 
   1   1  19      204.66      204.77      4.64 o 
   2   1  19       67.18       65.85      2.97 o 
   3   1  19        4.51        7.73      2.31 o 
   4   1  19        9.24        6.66      2.52 o 
   5   1  19       24.21       28.15      3.15 o 
   6   1  19      139.90      156.82      5.32 o 
   0   2  19      734.24      687.68     10.32 o 
   1   2  19      289.62      273.82      5.66 o 
   2   2  19      549.77      492.15      6.32 o 
   3   2  19       19.67       22.95      2.62 o 
   4   2  19        5.10        5.52      2.43 o 
   5   2  19        1.55        2.64      2.80 o 
   6   2  19       24.49       31.12      4.93 o 
   0   3  19      149.80      146.66      5.21 o 
   1   3  19      113.52      117.18      4.34 o 
   2   3  19      263.18      251.73      6.34 o 
   3   3  19       20.63       23.98      3.15 o 
   4   3  19       15.34       13.83      3.04 o 
   5   3  19       14.03       16.95      4.60 o 
   0   4  19       88.78       86.50      4.66 o 
   1   4  19       29.45       26.65      2.73 o 
   2   4  19      131.15      135.84      6.62 o 
   3   4  19       30.72       32.87      3.69 o 
   4   4  19       39.59       48.97      5.07 o 
   5   4  19       11.72       21.87      4.98 o 
   0   5  19      157.94      138.27      5.85 o 
   1   5  19       49.54       51.28      3.06 o 
   2   5  19       13.62       17.90      3.44 o 
   3   5  19        1.94        3.93      3.97 o 
   4   5  19       48.73       56.52      5.52 o 
   5   5  19       27.45       32.91      5.44 o 
   0   6  19       83.71       84.70      5.22 o 
   1   6  19       27.66       25.36      2.90 o 
   2   6  19       90.07       92.62      4.26 o 
   3   6  19       59.64       51.26      4.15 o 
   4   6  19        2.93        6.60      4.63 o 
   0   7  19       32.57       35.71      4.66 o 
   1   7  19       95.47       92.34      4.06 o 
   2   7  19       62.24       67.17      4.15 o 
   3   7  19       16.48       11.92      4.73 o 
   0   8  19        5.80        8.75      4.04 o 
   1   8  19        5.24       10.96      3.12 o 
   2   8  19       28.88       31.04      4.63 o 
   0   0  20      875.50      818.09     17.43 o 
   1   0  20      463.22      425.04     10.05 o 
   2   0  20       58.07       53.00      4.11 o 
   3   0  20       14.03       14.80      3.51 o 
   4   0  20        3.62        6.82      3.68 o 
   5   0  20       20.20       18.14      4.29 o 
   0   1  20      206.65      218.54     14.16 o 
   1   1  20       91.34       97.00      3.38 o 
   2   1  20       23.07       27.90      2.56 o 
   3   1  20       47.56       48.62      3.08 o 
   4   1  20       11.09        9.00      2.58 o 
   5   1  20       12.73       16.83      3.04 o 
   0   2  20      295.00      283.35      7.23 o 
   1   2  20      270.62      251.88      9.49 o 
   2   2  20        3.21        6.59      2.31 o 
   3   2  20      251.19      248.57      6.37 o 
   4   2  20        0.09        1.58      2.54 o 
   5   2  20       29.25       25.86      3.25 o 
   0   3  20      280.74      256.79      6.59 o 
   1   3  20       46.05       46.60      3.53 o 
   2   3  20      118.96      110.88      4.86 o 
   3   3  20       76.65       70.51      4.02 o 
   4   3  20       41.26       51.63      4.28 o 
   5   3  20        2.08        9.35      4.52 o 
   0   4  20      144.87      143.12      5.66 o 
   1   4  20      183.42      180.58      5.17 o 
   2   4  20      173.37      158.97      5.98 o 
   3   4  20       25.22       22.03      3.66 o 
   4   4  20       31.09       31.40      4.84 o 
   5   4  20       39.69       48.88      5.69 o 
   0   5  20      149.17      140.36      5.93 o 
   1   5  20       41.69       42.38      3.33 o 
   2   5  20      178.12      168.65      6.14 o 
   3   5  20        9.75       10.11      4.10 o 
   4   5  20       33.59       39.15      5.08 o 
   0   6  20       14.28       11.96      3.97 o 
   1   6  20       81.35       88.58      4.22 o 
   2   6  20       63.77       62.83      4.33 o 
   3   6  20       20.49       24.80      3.92 o 
   4   6  20       44.14       46.65      5.65 o 
   0   7  20        1.17        1.12      3.91 o 
   1   7  20       91.37       87.49      4.10 o 
   2   7  20       16.96       22.95      3.87 o 
   3   7  20        6.44       12.67      4.84 o 
   0   8  20        9.20        9.59      4.28 o 
   1   8  20       36.25       36.72      3.63 o 
   1   0  21       25.40       31.97      3.94 o 
   2   0  21       93.87       93.53      4.94 o 
   3   0  21       64.04       61.17      4.62 o 
   4   0  21        0.33        1.47      3.81 o 
   5   0  21       21.95       32.49      4.89 o 
   0   1  21       68.59       69.10      7.22 o 
   1   1  21      323.53      308.96      5.84 o 
   2   1  21      234.08      216.89      4.68 o 
   3   1  21       63.93       55.89      3.28 o 
   4   1  21        3.57        4.47      2.66 o 
   5   1  21       38.61       45.20      3.61 o 
   0   2  21        1.26        8.82      4.69 o 
   1   2  21      198.09      183.68      5.45 o 
   2   2  21       39.18       38.66      3.11 o 
   3   2  21        9.44        9.07      2.55 o 
   4   2  21        2.62        5.27      2.74 o 
   5   2  21        5.61        3.44      3.16 o 
   0   3  21      479.20      448.00     14.41 o 
   1   3  21       35.64       36.65      3.99 o 
   2   3  21       11.46       12.88      2.90 o 
   3   3  21       14.69       18.07      3.13 o 
   4   3  21       13.91       15.29      3.57 o 
   5   3  21        0.75        5.11      4.72 o 
   0   4  21       67.74       66.87      4.72 o 
   1   4  21      141.40      140.29      5.40 o 
   2   4  21       30.83       30.58      3.71 o 
   3   4  21       47.65       46.72      4.20 o 
   4   4  21       14.84       21.24      4.69 o 
   0   5  21        8.83       10.29      3.63 o 
   1   5  21       54.57       57.04      3.69 o 
   2   5  21       89.48       95.30      5.15 o 
   3   5  21        0.01        1.29      4.21 o 
   4   5  21       10.83       11.90      4.76 o 
   0   6  21        8.58       11.97      3.95 o 
   1   6  21      113.84      113.36      4.66 o 
   2   6  21       17.74       20.82      3.76 o 
   3   6  21       22.01       25.94      3.91 o 
   0   7  21        2.25        3.11      3.99 o 
   1   7  21       10.26       16.94      3.36 o 
   2   7  21      135.55      144.74      5.91 o 
   1   0  22        0.57       -0.81      4.23 o 
   2   0  22       26.99       24.89      3.73 o 
   3   0  22      180.00      161.01      6.48 o 
   4   0  22        1.82        0.13      3.89 o 
   5   0  22       26.16       32.40      5.01 o 
   1   1  22       89.26       95.81      4.38 o 
   2   1  22       66.98       65.11      3.17 o 
   3   1  22       17.64       18.06      2.75 o 
   4   1  22        6.35        6.57      2.69 o 
   5   1  22        2.61        4.41      3.19 o 
   0   2  22        8.58       11.03      4.52 o 
   1   2  22      133.04      121.25      4.84 o 
   2   2  22       38.34       42.04      3.56 o 
   3   2  22        6.45        6.48      2.59 o 
   4   2  22       37.35       36.67      3.27 o 
   5   2  22       47.85       58.20      5.41 o 
   0   3  22        0.04        7.79      4.06 o 
   1   3  22       13.03       13.21      3.54 o 
   2   3  22       50.50       55.91      3.76 o 
   3   3  22       24.64       24.80      4.41 o 
   4   3  22        2.09        6.55      4.30 o 
   0   4  22        0.02        5.22      4.24 o 
   1   4  22       50.32       59.22      3.97 o 
   2   4  22       27.96       29.78      3.78 o 
   3   4  22        3.75        7.56      4.12 o 
   4   4  22       17.54       14.12      4.61 o 
   0   5  22       23.68       24.92      5.10 o 
   1   5  22       29.43       32.41      3.59 o 
   2   5  22       84.16       84.21      4.65 o 
   3   5  22        1.67        8.52      4.94 o 
   0   6  22        0.33        1.94      4.83 o 
   1   6  22       15.24       17.81      3.57 o 
   2   6  22       15.39       19.20      3.78 o 
   3   6  22       11.98       10.92      3.81 o 
   0   7  22        0.47        2.76      5.05 o 
   1   7  22       33.72       39.81      4.08 o 
   1   0  23        2.06        3.57      4.44 o 
   2   0  23       43.47       43.25      4.34 o 
   3   0  23        0.26        3.56      3.91 o 
   4   0  23       13.38        7.67      4.14 o 
   5   0  23       17.34       25.00      4.94 o 
   0   1  23       39.25       45.35      9.42 o 
   1   1  23        1.96        4.35      3.52 o 
   2   1  23       98.51       93.32      3.96 o 
   3   1  23      174.91      172.11      4.82 o 
   4   1  23        2.42        3.06      2.82 o 
   0   2  23       23.41       32.84      8.91 o 
   1   2  23       39.94       42.69      4.46 o 
   2   2  23      102.25      107.99      4.59 o 
   3   2  23       14.17       16.21      2.98 o 
   4   2  23        6.46       12.03      2.90 o 
   0   3  23       26.66       26.51      6.12 o 
   1   3  23       11.99       11.13      3.49 o 
   2   3  23      286.21      269.53      6.86 o 
   3   3  23        7.10       10.19      3.28 o 
   4   3  23       16.04       19.50      4.81 o 
   0   4  23        7.39        6.31      4.30 o 
   1   4  23       90.69       89.82      4.61 o 
   2   4  23       11.30       12.11      3.17 o 
   3   4  23        0.83        2.59      4.13 o 
   4   4  23       12.37       10.78      4.77 o 
   0   5  23        7.42        7.82      4.74 o 
   1   5  23        6.98       11.10      3.33 o 
   2   5  23       11.99       18.70      3.75 o 
   3   5  23       22.86       24.14      4.97 o 
   0   6  23       23.67       27.63      5.52 o 
   1   6  23       45.21       54.83      5.38 o 
   2   6  23        5.56        6.43      3.55 o 
   0   7  23        2.47       -0.24      5.38 o 
   1   0  24      131.11      120.56     12.20 o 
   2   0  24      105.29      106.16      6.57 o 
   3   0  24       96.56      113.14      6.02 o 
   4   0  24       14.05       19.41      4.56 o 
   0   1  24        7.45       13.17      7.92 o 
   1   1  24       19.47       22.96      4.00 o 
   2   1  24       37.31       43.41      3.70 o 
   3   1  24       37.07       30.44      3.14 o 
   4   1  24       18.10       16.64      3.05 o 
   0   2  24        4.20        6.37      8.13 o 
   1   2  24       33.27       34.93      4.95 o 
   2   2  24       12.49       10.70      3.58 o 
   3   2  24        2.86        3.83      3.11 o 
   4   2  24        2.04        4.54      3.26 o 
   0   3  24       32.84       31.19      6.61 o 
   1   3  24        5.72        9.21      3.55 o 
   2   3  24       49.95       47.95      3.93 o 
   3   3  24       51.33       47.42      4.17 o 
   4   3  24       15.65       22.46      5.17 o 
   0   4  24       35.93       33.82      6.76 o 
   1   4  24       34.95       32.66      3.86 o 
   2   4  24       16.69       14.67      3.21 o 
   3   4  24        5.53        4.77      4.41 o 
   0   5  24        1.23       -3.94      6.34 o 
   1   5  24       45.55       55.67      4.85 o 
   2   5  24       63.71       60.93      4.53 o 
   0   6  24       10.83        8.06      6.93 o 
   1   6  24        1.89        3.71      4.15 o 
   1   0  25        0.40        4.70      5.47 o 
   2   0  25       44.24       49.60      5.60 o 
   3   0  25        0.04        1.59      4.87 o 
   4   0  25       12.43       17.53      4.63 o 
   0   1  25      107.09      121.99     13.07 o 
   1   1  25        6.50        7.69      4.68 o 
   2   1  25       21.79       23.01      3.49 o 
   3   1  25       36.13       30.96      3.51 o 
   4   1  25        7.95        6.88      3.13 o 
   0   2  25       60.01       67.73     11.22 o 
   1   2  25       26.28       32.15      5.57 o 
   2   2  25        3.10        3.06      3.60 o 
   3   2  25        3.38        3.68      3.32 o 
   0   3  25        7.94       11.21      6.06 o 
   1   3  25       26.27       29.48      4.90 o 
   2   3  25       31.31       27.12      4.15 o 
   3   3  25        0.11       -1.15      3.75 o 
   0   4  25        5.01        8.85      6.39 o 
   1   4  25       11.07       17.36      3.77 o 
   2   4  25       14.11       17.45      4.34 o 
   3   4  25       17.09       21.16      4.67 o 
   0   5  25       10.44       13.46      6.89 o 
   1   5  25       65.09       63.43      5.15 o 
   2   5  25        6.64        6.95      4.57 o 
   0   0  26      224.46      232.74     16.51 o 
   1   0  26        1.30        6.92      5.70 o 
   2   0  26       29.12       33.70     11.18 o 
   3   0  26       80.35       98.94      7.28 o 
   0   1  26       84.75       90.50     12.29 o 
   1   1  26      103.64      109.45      7.33 o 
   2   1  26       21.09       21.01      4.07 o 
   3   1  26       28.30       31.08      4.01 o 
   0   2  26       22.06       24.65      6.74 o 
   1   2  26       19.29       23.18      5.43 o 
   2   2  26       11.53       10.59      3.88 o 
   3   2  26        0.89        5.40      4.41 o 
   0   3  26        4.88       11.67      6.36 o 
   1   3  26       14.56       18.45      4.67 o 
   2   3  26        3.24        7.95      3.81 o 
   0   4  26        1.75        1.63      6.61 o 
   1   4  26        5.89        8.82      4.12 o 
   2   4  26        7.86        9.56      4.15 o 
   0   5  26       12.76        3.06      6.97 o 
   1   0  27        0.31        4.46      6.15 o 
   2   0  27       21.34       20.18      7.14 o 
   3   0  27        1.08        2.36      5.57 o 
   0   1  27        2.42       19.23      9.59 o 
   1   1  27       37.72       47.22      6.09 o 
   2   1  27       36.16       35.82      5.27 o 
   0   2  27        6.89       10.66      6.34 o 
   1   2  27       60.06       62.57      5.92 o 
   2   2  27       10.57       10.91      4.69 o 
   0   3  27        0.61       11.78      6.62 o 
   1   3  27        8.00       12.95      4.89 o 
   2   3  27       26.25       31.83      5.05 o 
   0   4  27       26.44       16.79      7.17 o 
   1   4  27       14.04       18.19      4.50 o 
   0   0  28        9.07       13.30      9.54 o 
   1   0  28       29.50       40.66      8.23 o 
   2   0  28       75.11       99.94     10.60 o 
   0   1  28       17.49       17.91      6.91 o 
   1   1  28        3.06        4.07      4.75 o 
   2   1  28       61.63       68.39      6.20 o 
   0   2  28        5.96        3.19      6.59 o 
   1   2  28        3.91        7.02      4.68 o 
   0   3  28       15.43       22.35      7.39 o 
                                                 
